# Supplementary material for: N-[(E)-(5-Methyl­thio­phen-2-yl)methyl­idene]-1H-1,2,4-triazol-3-amine
Source: Acta Crystallogr Sect E Struct Rep Online. 2008 Dec 13;65(Pt 1):o117. doi: 10.1107/S1600536808041494 (PMC2968039; doi:10.1107/S1600536808041494)
Supplement: Supplementary file 1 [file e-65-0o117-sup1.cif]

##############################################################################
###                                                                        ###
###        Electronic paper (Acta Crystallographica Section E)             ###
###                                                                        ###
##############################################################################
#                                                                            #
# This CIF contains the data in a paper accepted for publication in Acta     #
# Crystallographica Section E. It conforms to the requirements of Notes      #
# for Authors for Section E, and has been peer reviewed under the auspices   #
# of the IUCr Commission on Journals.                                        #
#                                                                            #
# Full details of the Crystallographic Information File format               #
# are given in the paper "The Crystallographic Information File (CIF):       #
# a New Standard Archive File for Crystallography" by S. R. Hall, F. H.      #
# Allen and I. D. Brown [Acta Cryst. (1991), A47, 655-685].                  #
#                                                                            #
# The current version of the core CIF dictionary is obtainable from          #
# ftp://ftp.iucr.org/pub/cif_core.dic. The current version number is 2.4.    #
#                                                                            #
# Software is freely available for graphical display of the structure(s) in  #
# this CIF.  For information consult the CIF home page http://www.iucr.org/  #
# cif/home.html                                                              #
#                                                                            #
# This file may be used for bona fide research purposes within the           #
# scientific community so long as proper attribution is given to the journal # 
# article from which it was obtained.                                        #
#                                                                            #
##############################################################################
                                             
data_text
_audit_creation_method     ?
_journal_date_recd_electronic     2008-12-04
_journal_date_accepted     2008-12-08
_journal_name_full     'Acta Crystallographica, Section E'
_journal_year     2009
_journal_volume     65
_journal_issue      1
_journal_page_first     o117
_journal_page_last     o117
_journal_paper_category     QO
_journal_coeditor_code     NG2524
_publ_contact_author
;Muhammad Nawaz Tahir
University of Sargodha
Department of Physics
Sargodha
Pakistan
;
_publ_contact_author_email     'dmntahir_uos@yahoo.com'
_publ_contact_author_fax     '0092 48 32 22 121'
_publ_contact_author_phone     '0092 48 92 30 170'
_publ_section_title
;\
<i>N</i>-[(<i>E</i>)-(5-methylthiophen-2-yl)methylidene]-1<i>H</i>-1,2,4-\
triazol-3-amine
;
loop_
    _publ_author_name
    _publ_author_address
    'Zahid H. Chohan'
;
Department of Chemistry
Bahauddin Zakariya University
Multan-60800
Pakistan
;
    'Muhammad Hanif'
;
Department of Chemistry
Bahauddin Zakariya University
Multan-60800
Pakistan
;
    'Tahir, M. Nawaz'
;
Department of Physics
University of Sargodha
Sargodha
Pakistan
;
data_I
_audit_creation_method     SHELXL-97
_chemical_name_common     ?
_chemical_formula_moiety     'C8 H8 N4 S'
_chemical_formula_sum     'C8 H8 N4 S'
_chemical_formula_iupac     'C8 H8 N4 S'
_chemical_formula_weight     192.24
_chemical_melting_point     ?
_symmetry_cell_setting     orthorhombic
_symmetry_space_group_name_H-M     'P 21 21 21'
_symmetry_space_group_name_Hall     'P 2ac 2ab'
loop_
    _symmetry_equiv_pos_site_id
    _symmetry_equiv_pos_as_xyz
    1 x,y,z
    2 1/2-x,-y,1/2+z
    3 1/2+x,1/2-y,-z
    4 -x,1/2+y,1/2-z
_cell_length_a     7.2570(7)
_cell_length_b     8.9522(8)
_cell_length_c     14.2930(15)
_cell_angle_alpha     90
_cell_angle_beta     90
_cell_angle_gamma     90
_cell_volume     928.56(16)
_cell_formula_units_Z     4
_cell_measurement_reflns_used     2206
_cell_measurement_theta_min     2.68
_cell_measurement_theta_max     28.29
_cell_measurement_temperature     296(2)
_exptl_crystal_description     prismatic
_exptl_crystal_colour     'light brown'
_exptl_crystal_size_max     0.24
_exptl_crystal_size_mid     0.16
_exptl_crystal_size_min     0.14
_exptl_crystal_density_diffrn     1.375
_exptl_crystal_density_meas     ?
_exptl_crystal_density_method     'not measured'
_exptl_crystal_F_000     400
_exptl_absorpt_coefficient_mu     0.305
_exptl_absorpt_correction_type     multi-scan
_exptl_absorpt_process_details     '(SADABS; Bruker, 2005)'
_exptl_absorpt_correction_T_min     0.928
_exptl_absorpt_correction_T_max     0.956
_exptl_special_details
;
;
_diffrn_ambient_temperature     296(2)
_diffrn_radiation_type     'MoK\a'
_diffrn_radiation_wavelength     0.71073
_diffrn_radiation_source     'fine-focus sealed tube'
_diffrn_radiation_monochromator     graphite
_diffrn_measurement_device_type     'Bruker KAPPA APEXII CCD'
_diffrn_measurement_method     \w
_diffrn_detector_area_resol_mean     7.4
_diffrn_reflns_number     5793
_diffrn_reflns_av_R_equivalents     0.0335
_diffrn_reflns_av_sigmaI/netI     0.0269
_diffrn_reflns_theta_min     2.68
_diffrn_reflns_theta_max     28.29
_diffrn_reflns_theta_full     28.29
_diffrn_measured_fraction_theta_max     0.998
_diffrn_measured_fraction_theta_full     0.998
_diffrn_reflns_limit_h_min     -9
_diffrn_reflns_limit_h_max     9
_diffrn_reflns_limit_k_min     -11
_diffrn_reflns_limit_k_max     11
_diffrn_reflns_limit_l_min     -17
_diffrn_reflns_limit_l_max     19
_diffrn_standards_number     0
_diffrn_standards_interval_count     ?
_diffrn_standards_interval_time     ?
_diffrn_standards_decay_%     ?
_refine_special_details
;
Refinement of <i>F</i>^2^ against ALL reflections. The weighted <i>R</i>-factor
<i>wR</i> and goodness of fit <i>S</i> are based on <i>F</i>^2^, conventional
<i>R</i>-factors <i>R</i> are based on <i>F</i>, with <i>F</i> set to zero for
negative <i>F</i>^2^. The threshold expression of <i>F</i>^2^ >
\s(<i>F</i>^2^) is used only for calculating <i>R</i>-factors(gt) <i>etc</i>.
and is not relevant to the choice of reflections for refinement.
<i>R</i>-factors based on <i>F</i>^2^ are statistically about twice as large
as those based on <i>F</i>, and <i>R</i>- factors based on ALL data will be
even larger.
;
_reflns_number_total     2206
_reflns_number_gt     1859
_reflns_threshold_expression     I>2\s(I)
_refine_ls_structure_factor_coef     Fsqd
_refine_ls_matrix_type     full
_refine_ls_R_factor_all     0.0435
_refine_ls_R_factor_gt     0.0337
_refine_ls_wR_factor_gt     0.0890
_refine_ls_wR_factor_ref     0.0972
_refine_ls_goodness_of_fit_ref     1.050
_refine_ls_restrained_S_all     1.050
_refine_ls_number_reflns     2206
_refine_ls_number_parameters     134
_refine_ls_number_restraints     0
_refine_ls_hydrogen_treatment     mixed
_refine_ls_weighting_scheme     calc
_refine_ls_weighting_details
         'calc w=1/[\s^2^(Fo^2^)+(0.0562P)^2^+0.0383P] where P=(Fo^2^+2Fc^2^)/3'
_atom_sites_solution_hydrogens     geom
_atom_sites_solution_primary     direct
_atom_sites_solution_secondary     difmap
_refine_ls_shift/su_max     0.000
_refine_ls_shift/su_mean     0.000
_refine_diff_density_max     0.202
_refine_diff_density_min     -0.225
_refine_ls_extinction_method     none
_refine_ls_extinction_coef     ?
_refine_ls_abs_structure_details     'Flack (1983), 854 Friedel pairs'
_refine_ls_abs_structure_Flack     -0.02(10)
loop_
    _atom_type_symbol
    _atom_type_description
    _atom_type_scat_dispersion_real
    _atom_type_scat_dispersion_imag
    _atom_type_scat_source
    S S 0.1246 0.1234 'International Tables Vol C Tables 4.2.6.8 and 6.1.1.4'
    N N 0.0061 0.0033 'International Tables Vol C Tables 4.2.6.8 and 6.1.1.4'
    H H 0.0000 0.0000 'International Tables Vol C Tables 4.2.6.8 and 6.1.1.4'
    C C 0.0033 0.0016 'International Tables Vol C Tables 4.2.6.8 and 6.1.1.4'
_computing_data_collection     'APEX2 (Bruker, 2007)'
_computing_cell_refinement     'SAINT (Bruker, 2007)'
_computing_data_reduction     'SAINT (Bruker, 2007)'
_computing_structure_solution     'SHELXS97 (Sheldrick, 2008)'
_computing_structure_refinement     'SHELXL97 (Sheldrick, 2008)'
_computing_molecular_graphics
                   'Ortep3 for Windows (Farrugia, 1997) and PLATON (Spek, 2003)'
_computing_publication_material
;
WinGx publication routines (Farrugia, 1999) and PLATON (Spek,
2003).
;
loop_
    _atom_site_type_symbol
    _atom_site_label
    _atom_site_fract_x
    _atom_site_fract_y
    _atom_site_fract_z
    _atom_site_U_iso_or_equiv
    _atom_site_thermal_displace_type
    _atom_site_calc_flag
    _atom_site_refinement_flags
    _atom_site_occupancy
    S S1 0.48892(7) -0.18020(5) 0.00175(3) 0.0512(2) Uani . . 1.000
    N N1 0.5269(2) 0.13362(16) 0.09627(10) 0.0456(4) Uani . . 1.000
    N N2 0.4898(2) 0.29617(16) 0.22417(10) 0.0498(5) Uani . . 1.000
    N N3 0.5397(2) 0.43946(17) 0.23930(11) 0.0502(5) Uani . . 1.000
    N N4 0.6332(3) 0.39225(19) 0.09806(13) 0.0659(7) Uani . . 1.000
    C C1 0.5665(3) -0.0136(2) -0.04286(12) 0.0460(5) Uani . . 1.000
    C C2 0.6222(3) -0.0303(3) -0.13344(14) 0.0565(7) Uani . . 1.000
    C C3 0.6008(3) -0.1767(3) -0.16735(14) 0.0562(7) Uani . . 1.000
    C C4 0.5306(3) -0.2720(2) -0.10199(12) 0.0497(5) Uani . . 1.000
    C C5 0.4937(4) -0.4350(3) -0.11161(16) 0.0737(9) Uani . . 1.000
    C C6 0.5724(3) 0.1226(2) 0.00957(13) 0.0473(5) Uani . . 1.000
    C C7 0.5491(3) 0.27297(19) 0.13780(12) 0.0432(5) Uani . . 1.000
    C C8 0.6228(3) 0.4940(3) 0.16478(17) 0.0654(8) Uani . . 1.000
    H H2 0.663(3) 0.048(2) -0.1784(19) 0.0678 Uiso . . 1.000
    H H3 0.629(3) -0.210(3) -0.2327(18) 0.0675 Uiso . . 1.000
    H H3N 0.515(3) 0.488(3) 0.2891(17) 0.0602 Uiso . . 1.000
    H H5A 0.52067 -0.48427 -0.05354 0.1103 Uiso . . 1.000
    H H5B 0.57023 -0.47560 -0.16015 0.1103 Uiso . . 1.000
    H H5C 0.36648 -0.45026 -0.12734 0.1103 Uiso . . 1.000
    H H6 0.621(3) 0.209(2) -0.0237(15) 0.0567 Uiso . . 1.000
    H H8 0.671(4) 0.595(2) 0.1599(17) 0.0785 Uiso . . 1.000
loop_
    _atom_site_aniso_label
    _atom_site_aniso_U_11
    _atom_site_aniso_U_22
    _atom_site_aniso_U_33
    _atom_site_aniso_U_12
    _atom_site_aniso_U_13
    _atom_site_aniso_U_23
    S1 0.0642(3) 0.0540(3) 0.0354(2) -0.0070(2) 0.0078(2) -0.0047(2)
    N1 0.0516(8) 0.0465(7) 0.0386(7) 0.0015(7) -0.0023(7) -0.0011(6)
    N2 0.0668(10) 0.0434(7) 0.0392(7) 0.0024(7) 0.0000(8) 0.0002(5)
    N3 0.0644(10) 0.0439(8) 0.0422(8) 0.0024(7) -0.0020(8) -0.0053(6)
    N4 0.0895(14) 0.0554(10) 0.0529(10) -0.0181(9) 0.0184(10) -0.0072(8)
    C1 0.0475(9) 0.0518(10) 0.0388(8) -0.0018(7) 0.0027(8) -0.0017(7)
    C2 0.0641(13) 0.0637(13) 0.0418(10) -0.0064(9) 0.0110(9) 0.0012(9)
    C3 0.0605(12) 0.0706(13) 0.0376(9) 0.0014(10) 0.0098(9) -0.0096(9)
    C4 0.0515(10) 0.0573(10) 0.0404(8) -0.0008(8) 0.0011(8) -0.0092(7)
    C5 0.100(2) 0.0629(12) 0.0582(12) -0.0099(13) 0.0055(13) -0.0160(10)
    C6 0.0521(9) 0.0499(9) 0.0398(8) -0.0004(8) -0.0003(8) 0.0008(7)
    C7 0.0475(9) 0.0431(8) 0.0391(8) 0.0031(7) -0.0022(8) 0.0003(7)
    C8 0.0827(16) 0.0504(11) 0.0630(13) -0.0152(11) 0.0126(12) -0.0079(10)
_geom_special_details
;
Bond distances, angles <i>etc</i>. have been calculated using the rounded
fractional coordinates. All su's are estimated from the variances of the
(full) variance-covariance matrix. The cell e.s.d.'s are taken into account in
the estimation of distances, angles and torsion angles
;
loop_
    _geom_bond_atom_site_label_1
    _geom_bond_atom_site_label_2
    _geom_bond_site_symmetry_1
    _geom_bond_site_symmetry_2
    _geom_bond_distance
    _geom_bond_publ_flag
    S1 C1 . . 1.7169(19) no
    S1 C4 . . 1.7220(18) no
    N1 C6 . . 1.286(2) no
    N1 C7 . . 1.391(2) no
    N2 N3 . . 1.350(2) no
    N2 C7 . . 1.324(2) no
    N3 C8 . . 1.318(3) no
    N4 C7 . . 1.355(3) no
    N4 C8 . . 1.321(3) no
    N3 H3N . . 0.85(3) no
    C1 C2 . . 1.365(3) no
    C1 C6 . . 1.432(3) no
    C2 C3 . . 1.406(4) no
    C3 C4 . . 1.364(3) no
    C4 C5 . . 1.490(3) no
    C2 H2 . . 1.00(2) no
    C3 H3 . . 1.00(3) no
    C5 H5A . . 0.9600 no
    C5 H5B . . 0.9600 no
    C5 H5C . . 0.9600 no
    C6 H6 . . 0.974(19) no
    C8 H8 . . 0.97(2) no
loop_
    _geom_contact_atom_site_label_1
    _geom_contact_atom_site_label_2
    _geom_contact_distance
    _geom_contact_site_symmetry_1
    _geom_contact_site_symmetry_2
    _geom_contact_publ_flag
    S1 N1 3.1295(15) . . no
    S1 C4 3.647(2) . 3_445 no
    N1 S1 3.1295(15) . . no
    N1 N3 2.963(2) . 4_645 no
    N2 N4 2.252(2) . . no
    N2 C8 3.241(3) . 4_645 no
    N2 N3 3.243(2) . 4_645 no
    N3 N1 2.963(2) . 4_655 no
    N3 N4 2.171(2) . . no
    N3 N2 3.243(2) . 4_655 no
    N4 C1 3.419(3) . 3_555 no
    N4 N3 2.171(2) . . no
    N1 H3N 2.12(3) . 4_645 no
    N2 H8 2.71(2) . 4_645 no
    N2 H2 2.83(2) . 3_455 no
    N2 H3 2.94(2) . 2_655 no
    N2 H3N 2.77(3) . 4_645 no
    N3 H2 2.87(2) . 3_455 no
    N4 H5A 2.5700 . 1_565 no
    N4 H6 2.39(2) . . no
    C1 N4 3.419(3) . 3_455 no
    C4 S1 3.647(2) . 3_545 no
    C8 N2 3.241(3) . 4_655 no
    C7 H3 3.03(2) . 2_655 no
    C7 H3N 2.80(3) . 4_645 no
    H2 N2 2.83(2) . 3_555 no
    H2 N3 2.87(2) . 3_555 no
    H3 N2 2.94(2) . 2_654 no
    H3 C7 3.03(2) . 2_654 no
    H3N N1 2.12(3) . 4_655 no
    H3N N2 2.77(3) . 4_655 no
    H3N C7 2.80(3) . 4_655 no
    H5A N4 2.5700 . 1_545 no
    H6 N4 2.39(2) . . no
    H8 N2 2.71(2) . 4_655 no
loop_
    _geom_angle_atom_site_label_1
    _geom_angle_atom_site_label_2
    _geom_angle_atom_site_label_3
    _geom_angle_site_symmetry_1
    _geom_angle_site_symmetry_2
    _geom_angle_site_symmetry_3
    _geom_angle
    _geom_angle_publ_flag
    C1 S1 C4 . . . 92.13(9) no
    C6 N1 C7 . . . 116.76(15) no
    N3 N2 C7 . . . 102.19(14) no
    N2 N3 C8 . . . 110.20(17) no
    C7 N4 C8 . . . 102.42(18) no
    C8 N3 H3N . . . 125.6(17) no
    N2 N3 H3N . . . 124.1(17) no
    S1 C1 C6 . . . 123.72(14) no
    C2 C1 C6 . . . 125.52(19) no
    S1 C1 C2 . . . 110.75(16) no
    C1 C2 C3 . . . 113.4(2) no
    C2 C3 C4 . . . 112.85(18) no
    S1 C4 C3 . . . 110.91(15) no
    C3 C4 C5 . . . 128.07(19) no
    S1 C4 C5 . . . 121.02(15) no
    N1 C6 C1 . . . 124.19(17) no
    N1 C7 N2 . . . 120.07(16) no
    N1 C7 N4 . . . 125.46(16) no
    N2 C7 N4 . . . 114.44(16) no
    N3 C8 N4 . . . 110.7(2) no
    C1 C2 H2 . . . 128.6(14) no
    C3 C2 H2 . . . 117.8(14) no
    C2 C3 H3 . . . 125.2(15) no
    C4 C3 H3 . . . 121.9(15) no
    C4 C5 H5A . . . 109.00 no
    C4 C5 H5B . . . 109.00 no
    C4 C5 H5C . . . 110.00 no
    H5A C5 H5B . . . 109.00 no
    H5A C5 H5C . . . 109.00 no
    H5B C5 H5C . . . 109.00 no
    N1 C6 H6 . . . 120.2(12) no
    C1 C6 H6 . . . 115.6(12) no
    N3 C8 H8 . . . 124.6(15) no
    N4 C8 H8 . . . 124.7(15) no
loop_
    _geom_torsion_atom_site_label_1
    _geom_torsion_atom_site_label_2
    _geom_torsion_atom_site_label_3
    _geom_torsion_atom_site_label_4
    _geom_torsion_site_symmetry_1
    _geom_torsion_site_symmetry_2
    _geom_torsion_site_symmetry_3
    _geom_torsion_site_symmetry_4
    _geom_torsion
    _geom_torsion_publ_flag
    C1 S1 C4 C3 . . . . -0.12(18) no
    C4 S1 C1 C2 . . . . -0.28(18) no
    C4 S1 C1 C6 . . . . -179.69(19) no
    C1 S1 C4 C5 . . . . 178.8(2) no
    C6 N1 C7 N4 . . . . -7.9(3) no
    C7 N1 C6 C1 . . . . 177.03(19) no
    C6 N1 C7 N2 . . . . 173.91(18) no
    C7 N2 N3 C8 . . . . 0.1(2) no
    N3 N2 C7 N1 . . . . 178.54(17) no
    N3 N2 C7 N4 . . . . 0.2(2) no
    N2 N3 C8 N4 . . . . -0.3(2) no
    C8 N4 C7 N2 . . . . -0.4(3) no
    C7 N4 C8 N3 . . . . 0.4(2) no
    C8 N4 C7 N1 . . . . -178.6(2) no
    C2 C1 C6 N1 . . . . -176.6(2) no
    S1 C1 C2 C3 . . . . 0.6(2) no
    C6 C1 C2 C3 . . . . -180.0(2) no
    S1 C1 C6 N1 . . . . 2.7(3) no
    C1 C2 C3 C4 . . . . -0.7(3) no
    C2 C3 C4 S1 . . . . 0.5(2) no
    C2 C3 C4 C5 . . . . -178.4(2) no
loop_
    _geom_hbond_atom_site_label_D
    _geom_hbond_atom_site_label_H
    _geom_hbond_atom_site_label_A
    _geom_hbond_site_symmetry_A
    _geom_hbond_distance_DH
    _geom_hbond_distance_HA
    _geom_hbond_distance_DA
    _geom_hbond_angle_DHA
    _geom_hbond_publ_flag
    N3 H3n N1 4_655 0.85(3) 2.12(3) 2.963(2) 172(2) yes
    C6 H6 N4 . 0.974(19) 2.39(2) 2.761(3) 101.7(15) no
