# Supplementary material for: N-[(E)-(5-Methyl­thio­phen-2-yl)methyl­idene]-1H-1,2,4-triazol-3-amine
Source: Acta Crystallogr Sect E Struct Rep Online. 2008 Dec 13;65(Pt 1):o117. doi: 10.1107/S1600536808041494 (PMC2968039; doi:10.1107/S1600536808041494)
Supplement: Supplementary file 2 [file e-65-0o117-Isup2.hkl]

#
# h,k,l, Fc-squared, Fo-squared, sigma(Fo-squared) and status flag
#
data_I
_shelx_title ' H4_0m in P2(1)2(1)2(1)'
_shelx_refln_list_code          4
_shelx_F_calc_maximum      178.51
_exptl_crystal_F_000       400.00
_reflns_d_resolution_high  0.7499
 
loop_
 _symmetry_equiv_pos_as_xyz
 'x, y, z'
 '-x+1/2, -y, z+1/2'
 '-x, y+1/2, -z+1/2'
 'x+1/2, -y+1/2, -z'
 
_cell_length_a     7.2570
_cell_length_b     8.9522
_cell_length_c    14.2930
_cell_angle_alpha  90.000
_cell_angle_beta   90.000
_cell_angle_gamma  90.000
 
_shelx_F_squared_multiplier     1.000
 
loop_
 _refln_index_h
 _refln_index_k
 _refln_index_l
 _refln_F_squared_calc
 _refln_F_squared_meas
 _refln_F_squared_sigma
 _refln_observed_status
   2   0   0    31866.76    27304.88    797.51 o
   4   0   0      804.23      825.50     34.99 o
   6   0   0      153.48      154.76      7.91 o
   8   0   0       25.55       27.25      3.18 o
   1   1   0        6.07        5.32      0.34 o
   2   1   0      361.14      370.55      6.89 o
   3   1   0       75.15       92.99      2.67 o
   4   1   0      184.07      171.75      5.74 o
   5   1   0       13.74       13.87      1.29 o
   6   1   0       93.59       97.22      4.64 o
   7   1   0        8.87       12.09      1.34 o
   8   1   0       20.44       23.82      1.52 o
   9   1   0        6.85        8.63      2.68 o
   0   2   0       16.85       18.42      0.60 o
   1   2   0     1889.11     1985.83     26.09 o
   2   2   0     1126.32     1147.46     23.21 o
   3   2   0       24.23       16.81      0.73 o
   4   2   0     1013.56     1059.55     21.61 o
   5   2   0       27.35       29.68      1.51 o
   6   2   0      122.87      134.19      3.81 o
   7   2   0       57.07       62.97      2.34 o
   8   2   0        8.06        8.88      1.33 o
   9   2   0        8.27        4.01      2.43 o
   1   3   0        5.00        4.26      0.20 o
   2   3   0      505.02      568.89     11.48 o
   3   3   0       18.00       15.26      0.61 o
   4   3   0      106.35      108.27      2.62 o
   5   3   0        3.70        2.08      0.93 o
   6   3   0       20.85       21.49      1.53 o
   7   3   0       16.60       17.99      1.28 o
   8   3   0        7.02        7.24      1.25 o
   9   3   0        1.94       -1.94      1.94 o
   0   4   0      132.71      155.40      6.36 o
   1   4   0     1309.06     1324.24     23.35 o
   2   4   0       33.84       42.89      1.00 o
   3   4   0      870.11      852.57     17.19 o
   4   4   0        5.06        4.73      0.44 o
   5   4   0      264.32      255.89      5.57 o
   6   4   0        5.06        4.33      0.76 o
   7   4   0       40.71       44.64      1.91 o
   8   4   0        0.61        0.25      0.86 o
   9   4   0       10.94       16.96      2.24 o
   1   5   0       32.32       34.39      0.98 o
   2   5   0       43.35       39.58      1.09 o
   3   5   0        0.51       -0.26      0.26 o
   4   5   0       21.37       18.22      0.86 o
   5   5   0       59.72       57.41      1.96 o
   6   5   0        9.41        9.80      0.92 o
   7   5   0       23.36       27.06      1.54 o
   8   5   0        4.99        6.41      1.09 o
   0   6   0      344.44      325.18     13.03 o
   1   6   0     1288.07     1329.63     25.97 o
   2   6   0      132.97      121.36      2.74 o
   3   6   0      371.20      362.66      7.58 o
   4   6   0        8.15        5.95      1.29 o
   5   6   0       17.70       17.53      1.09 o
   6   6   0        5.44        3.23      0.82 o
   7   6   0        0.28        0.02      1.17 o
   8   6   0        7.76        8.65      1.53 o
   1   7   0        5.86        5.52      0.94 o
   2   7   0      117.82      100.51      2.37 o
   3   7   0       89.89       85.62      2.49 o
   4   7   0        7.20        6.67      0.76 o
   5   7   0       90.21       82.57      2.59 o
   6   7   0       13.70       16.42      1.73 o
   7   7   0       10.95       10.09      1.42 o
   0   8   0       39.18       32.83      2.63 o
   1   8   0       11.08        8.41      1.58 o
   2   8   0      111.57       94.54      2.26 o
   3   8   0        0.09        0.26      0.54 o
   4   8   0      125.31      118.97      4.87 o
   5   8   0        0.46        0.35      0.91 o
   6   8   0       36.58       40.16      2.36 o
   7   8   0        0.08       -1.09      1.09 o
   1   9   0        5.74        1.96      1.47 o
   2   9   0        0.08        0.03      0.87 o
   3   9   0        0.44        0.68      0.73 o
   4   9   0        0.09       -0.82      0.82 o
   5   9   0       22.69       24.28      2.09 o
   6   9   0        0.75       -0.68      1.03 o
   1  10   0       51.81       52.58      3.73 o
   2  10   0        3.02        2.05      1.60 o
   3  10   0       60.45       60.01      2.58 o
   4  10   0        0.75        2.47      0.98 o
   5  10   0       12.29       10.62      1.40 o
   1  11   0        0.53       -1.22      1.49 o
   2  11   0        0.03        0.44      1.66 o
   3  11   0        0.05       -0.19      1.18 o
   1   0   1     1672.49     1623.62     33.69 o
   2   0   1     6589.04     6563.60    135.74 o
   3   0   1      566.45      533.71     11.36 o
   4   0   1      558.22      615.37     18.62 o
   5   0   1      129.69      122.63      4.45 o
   6   0   1        0.02        0.46      0.95 o
   7   0   1        4.40        4.42      0.81 o
   8   0   1        1.17        1.64      1.34 o
   9   0   1        1.86        0.38      1.46 o
  -9   1   1        1.66        0.77      2.16 o
  -8   1   1       37.32       44.75      2.14 o
  -7   1   1        8.15        9.19      1.98 o
  -6   1   1      153.27      158.85      5.72 o
  -5   1   1       49.58       49.96      2.35 o
  -4   1   1      552.20      551.63     17.18 o
  -3   1   1     1117.79     1161.33     27.76 o
  -2   1   1     3524.48     3590.51     74.21 o
  -1   1   1     2158.19     2233.06     33.42 o
   0   1   1      778.79      762.67     24.98 o
   1   1   1     2137.22     2202.17     40.20 o
   2   1   1     3601.55     3584.70     64.92 o
   3   1   1     1100.89     1142.79     23.32 o
   4   1   1      559.34      577.02     13.43 o
   5   1   1       46.82       47.52      1.68 o
   6   1   1      150.89      156.95      4.30 o
   7   1   1        7.73        8.29      1.24 o
   8   1   1       37.27       47.36      3.07 o
   9   1   1        1.55        0.53      2.16 o
  -9   2   1        3.02        1.63      2.27 o
  -8   2   1        0.63       -0.65      0.98 o
  -7   2   1       47.70       47.13      2.06 o
  -6   2   1       25.33       27.79      1.47 o
  -5   2   1      256.72      255.50      6.50 o
  -4   2   1       83.82       83.82      2.15 o
  -3   2   1      177.61      184.13      4.02 o
  -2   2   1      551.32      538.42      8.86 o
  -1   2   1       86.13      107.74      2.29 o
   0   2   1      672.11      691.43      9.49 o
   1   2   1       86.88      109.12      1.74 o
   2   2   1      549.53      545.61     11.06 o
   3   2   1      180.22      184.02      4.00 o
   4   2   1       82.23       83.43      2.13 o
   5   2   1      257.98      259.94      6.48 o
   6   2   1       24.59       28.67      2.58 o
   7   2   1       47.72       50.37      2.00 o
   8   2   1        0.63        0.58      1.91 o
   9   2   1        2.96        3.51      2.32 o
  -9   3   1       12.86       13.61      2.96 o
  -8   3   1        8.04        9.09      1.39 o
  -7   3   1       52.48       55.93      2.21 o
  -6   3   1       14.83       16.98      1.10 o
  -5   3   1      220.90      212.37      5.41 o
  -4   3   1       41.60       45.25      1.20 o
  -3   3   1      982.83      923.84     16.88 o
  -2   3   1      248.21      255.48      5.30 o
  -1   3   1     2075.30     2100.56     40.43 o
   0   3   1      552.11      645.51     12.50 o
   1   3   1     2086.07     2094.24     36.27 o
   2   3   1      244.20      254.69      5.26 o
   3   3   1      990.63      942.27     18.97 o
   4   3   1       40.08       40.90      1.30 o
   5   3   1      219.97      204.06      5.35 o
   6   3   1       14.39       12.70      0.99 o
   7   3   1       52.35       54.96      2.15 o
   8   3   1        7.82        8.05      1.28 o
   9   3   1       12.98       16.71      3.07 o
  -9   4   1        6.49        7.93      1.72 o
  -8   4   1        1.87        1.31      0.90 o
  -7   4   1       15.89       19.12      1.30 o
  -6   4   1       11.89       10.69      0.94 o
  -5   4   1       21.51       20.03      0.97 o
  -4   4   1       47.19       44.74      1.21 o
  -3   4   1       96.92       99.47      2.35 o
  -2   4   1       12.75       12.87      0.58 o
  -1   4   1       77.73       81.90      2.47 o
   0   4   1      132.81      137.75      3.34 o
   1   4   1       77.37       80.66      1.61 o
   2   4   1       12.58       11.97      0.61 o
   3   4   1       97.35       99.15      2.31 o
   4   4   1       47.56       43.26      1.17 o
   5   4   1       21.28       19.66      0.95 o
   6   4   1       12.06       10.34      1.13 o
   7   4   1       15.73       18.21      1.66 o
   8   4   1        1.88        2.41      1.15 o
   9   4   1        6.48        7.80      1.61 o
  -8   5   1        4.80        4.83      1.07 o
  -7   5   1       28.64       28.12      2.42 o
  -6   5   1       15.03       14.64      1.07 o
  -5   5   1       46.30       44.99      1.70 o
  -4   5   1       31.95       29.12      1.17 o
  -3   5   1       80.76       79.50      1.96 o
  -2   5   1       63.37       64.45      1.84 o
  -1   5   1      360.01      332.72      6.86 o
   0   5   1       61.58       78.58      2.15 o
   1   5   1      356.74      335.49      6.06 o
   2   5   1       57.98       59.22      1.50 o
   3   5   1       75.36       75.56      1.68 o
   4   5   1       30.55       27.65      1.05 o
   5   5   1       44.06       42.25      1.62 o
   6   5   1       15.69       15.43      1.71 o
   7   5   1       27.94       31.21      1.74 o
   8   5   1        4.99        5.71      1.89 o
  -8   6   1        8.44       10.35      2.24 o
  -7   6   1        4.53        5.72      1.00 o
  -6   6   1       28.60       29.73      1.53 o
  -5   6   1       35.52       36.53      1.56 o
  -4   6   1      180.89      176.54      4.56 o
  -3   6   1       76.30       79.23      2.05 o
  -2   6   1      385.04      385.01      8.01 o
  -1   6   1       29.63       28.27      2.14 o
   0   6   1      373.02      395.42     11.04 o
   1   6   1       29.69       26.81      2.57 o
   2   6   1      388.18      390.04      7.97 o
   3   6   1       76.21       79.99      1.99 o
   4   6   1      183.87      172.43      4.47 o
   5   6   1       35.38       33.57      1.77 o
   6   6   1       29.28       28.31      1.47 o
   7   6   1        4.46        4.45      1.17 o
   8   6   1        8.37        8.60      1.48 o
  -7   7   1        8.72       12.26      1.53 o
  -6   7   1       20.48       23.69      1.40 o
  -5   7   1        2.17        0.79      0.92 o
  -4   7   1       47.34       43.47      1.67 o
  -3   7   1       93.65       85.89      2.53 o
  -2   7   1      393.64      363.74      7.55 o
  -1   7   1      246.01      232.58      6.48 o
   0   7   1     1014.30      961.05     25.99 o
   1   7   1      246.04      243.74      6.10 o
   2   7   1      394.01      361.79      7.51 o
   3   7   1       93.72       86.81      2.46 o
   4   7   1       45.32       39.26      1.53 o
   5   7   1        2.09        1.59      0.91 o
   6   7   1       19.22       22.44      1.80 o
   7   7   1        8.64        6.95      1.31 o
  -7   8   1        2.82        1.45      1.26 o
  -6   8   1       15.15       16.90      1.66 o
  -5   8   1        9.18        9.77      1.29 o
  -4   8   1       52.35       50.56      1.89 o
  -3   8   1       22.98       20.11      1.13 o
  -2   8   1      135.97      129.90      3.00 o
  -1   8   1        0.60       -1.11      1.11 o
   0   8   1      136.91      127.24      6.71 o
   1   8   1        0.57       -0.58      0.84 o
   2   8   1      136.48      132.02      4.28 o
   3   8   1       23.50       22.77      1.59 o
   4   8   1       52.47       51.85      2.38 o
   5   8   1        9.44        9.54      1.24 o
   6   8   1       15.14       15.98      1.61 o
   7   8   1        2.77        2.39      1.19 o
  -6   9   1       12.84       13.43      1.57 o
  -5   9   1        8.50       10.31      1.33 o
  -4   9   1       38.37       38.16      2.12 o
  -3   9   1       11.15       13.17      1.18 o
  -2   9   1       58.49       57.34      2.31 o
  -1   9   1       60.01       58.56      3.82 o
   0   9   1       68.06       68.57      4.09 o
   1   9   1       60.80       63.92      3.84 o
   2   9   1       58.07       56.83      3.62 o
   3   9   1       11.77       13.44      1.18 o
   4   9   1       38.77       40.48      3.01 o
   5   9   1        8.64       12.65      1.37 o
   6   9   1       13.13       14.99      1.60 o
  -5  10   1        0.06        0.60      1.81 o
  -4  10   1        1.29        0.46      0.87 o
  -3  10   1        1.06       -0.59      0.73 o
  -2  10   1        6.39        7.03      1.85 o
  -1  10   1        5.36        4.92      1.77 o
   0  10   1        0.28        1.22      1.44 o
   1  10   1        5.43        2.05      1.44 o
   2  10   1        6.38        4.26      1.69 o
   3  10   1        0.98       -0.71      0.71 o
   4  10   1        1.31        2.41      1.62 o
   5  10   1        0.07        0.81      1.13 o
  -3  11   1       22.70       25.31      1.61 o
  -2  11   1        2.48        7.47      2.07 o
  -1  11   1       24.31       22.74      2.68 o
   2  11   1        2.45        5.92      1.88 o
   3  11   1       22.71       21.82      2.79 o
   0   0   2     1969.46     1973.56    139.81 o
   1   0   2       80.09       70.86      1.44 o
   2   0   2     1366.76     1285.67     23.48 o
   3   0   2        5.62        6.89      0.48 o
   4   0   2      307.61      278.41      6.79 o
   5   0   2        3.17        3.60      0.51 o
   6   0   2       26.77       27.48      1.29 o
   7   0   2       20.78       21.30      1.26 o
   8   0   2        1.06        2.78      1.42 o
   9   0   2        2.41       -0.63      1.45 o
  -9   1   2        2.09        1.80      2.19 o
  -8   1   2        2.36        2.34      0.97 o
  -7   1   2        3.17        1.17      1.13 o
  -6   1   2       37.96       34.71      2.45 o
  -5   1   2       96.94      103.31      3.89 o
  -4   1   2      982.49      976.45     29.00 o
  -3   1   2      846.62      899.56     21.42 o
  -2   1   2      978.57      969.39     15.76 o
  -1   1   2     8237.00     8360.19    132.46 o
   0   1   2     1555.31     1692.40     59.19 o
   1   1   2     8231.88     8262.91    180.81 o
   2   1   2      974.97      950.51     17.49 o
   3   1   2      844.28      868.47     17.96 o
   4   1   2      973.81      967.46     22.70 o
   5   1   2       96.78      101.65      2.89 o
   6   1   2       36.52       35.21      2.29 o
   7   1   2        3.08        2.61      0.73 o
   8   1   2        2.51        1.90      1.40 o
   9   1   2        2.11        2.30      2.21 o
  -9   2   2        5.49        3.84      2.43 o
  -8   2   2       14.69       17.37      1.69 o
  -7   2   2       46.36       46.62      2.07 o
  -6   2   2       78.15       80.59      2.65 o
  -5   2   2      119.53      119.42      4.38 o
  -4   2   2      175.08      191.34      6.38 o
  -3   2   2        7.30        6.87      0.43 o
  -2   2   2      220.31      223.95      3.76 o
  -1   2   2      192.71      200.48      4.25 o
   0   2   2      491.91      428.83      6.91 o
   1   2   2      188.85      190.13      3.59 o
   2   2   2      223.58      215.70      4.64 o
   3   2   2        8.33        7.19      0.47 o
   4   2   2      180.45      196.56      4.92 o
   5   2   2      121.76      118.03      3.29 o
   6   2   2       78.94       79.56      2.54 o
   7   2   2       46.68       49.63      1.97 o
   8   2   2       14.63       14.94      2.71 o
   9   2   2        5.39        4.90      2.46 o
  -9   3   2        6.17        7.14      1.62 o
  -8   3   2        1.98        1.11      1.14 o
  -7   3   2       24.77       29.59      1.66 o
  -6   3   2        4.02        4.70      0.79 o
  -5   3   2       54.03       54.34      1.69 o
  -4   3   2        1.20        0.89      0.36 o
  -3   3   2      314.59      319.43      5.37 o
  -2   3   2       42.06       42.58      1.12 o
  -1   3   2      325.50      386.13      9.15 o
   0   3   2      180.55      162.73      3.85 o
   1   3   2      326.47      383.06      6.76 o
   2   3   2       41.94       44.79      1.11 o
   3   3   2      312.15      317.16      6.69 o
   4   3   2        1.25        0.58      0.73 o
   5   3   2       53.34       56.13      2.05 o
   6   3   2        4.04        4.00      0.72 o
   7   3   2       25.52       30.42      4.36 o
   8   3   2        1.99       -0.44      1.77 o
   9   3   2        6.37        8.69      2.68 o
  -9   4   2        4.30        3.24      1.13 o
  -8   4   2        3.43        2.49      1.01 o
  -7   4   2       34.02       34.62      1.79 o
  -6   4   2       13.51       12.98      1.02 o
  -5   4   2      179.83      167.92      3.86 o
  -4   4   2        9.68        9.36      0.82 o
  -3   4   2      578.28      539.74     11.06 o
  -2   4   2      157.08      165.12      3.61 o
  -1   4   2      638.92      632.18     12.35 o
   0   4   2      653.15      693.65     13.47 o
   1   4   2      623.92      607.24     12.34 o
   2   4   2      156.79      167.47      3.18 o
   3   4   2      568.53      540.65     10.99 o
   4   4   2       10.01       10.80      0.55 o
   5   4   2      178.04      166.03      4.44 o
   6   4   2       13.74       13.11      1.38 o
   7   4   2       33.05       37.56      2.88 o
   8   4   2        3.46        3.43      1.99 o
   9   4   2        4.04        2.35      2.24 o
  -8   5   2        7.15        6.99      1.16 o
  -7   5   2       10.02        9.13      1.07 o
  -6   5   2       57.60       59.06      2.19 o
  -5   5   2       39.44       36.33      1.58 o
  -4   5   2      176.02      175.23      3.97 o
  -3   5   2       43.05       39.58      1.74 o
  -2   5   2      377.34      391.44      8.24 o
  -1   5   2      137.17      154.40      5.18 o
   0   5   2      382.24      426.01      8.55 o
   1   5   2      136.52      151.97      3.26 o
   2   5   2      375.26      407.17      8.17 o
   3   5   2       42.34       38.48      1.19 o
   4   5   2      175.99      173.90      3.88 o
   5   5   2       39.33       38.47      1.50 o
   6   5   2       58.01       62.76      2.13 o
   7   5   2       10.00        9.50      1.01 o
   8   5   2        7.17       10.84      2.41 o
  -8   6   2        6.19        4.44      1.08 o
  -7   6   2        1.96        0.84      0.85 o
  -6   6   2       70.02       70.69      2.50 o
  -5   6   2        1.19        1.64      0.69 o
  -4   6   2      235.63      225.95      5.68 o
  -3   6   2       44.19       44.49      1.41 o
  -2   6   2      389.55      350.23      7.33 o
  -1   6   2       21.85       22.17      0.83 o
   0   6   2      368.48      346.46      7.07 o
   1   6   2       24.30       23.62      1.03 o
   2   6   2      387.00      353.34      7.24 o
   3   6   2       46.78       46.04      1.32 o
   4   6   2      239.39      219.76      5.54 o
   5   6   2        1.53        1.83      0.62 o
   6   6   2       72.51       74.26      3.89 o
   7   6   2        1.76        0.48      0.99 o
   8   6   2        6.62        6.64      1.38 o
  -7   7   2        0.50        1.62      1.15 o
  -6   7   2        1.12        0.45      0.80 o
  -5   7   2        9.11        9.32      0.97 o
  -4   7   2       10.99       11.24      0.94 o
  -3   7   2       22.12       21.21      1.14 o
  -2   7   2       12.24       13.22      0.69 o
  -1   7   2        7.91        6.68      0.61 o
   0   7   2        2.52       -0.64      1.02 o
   1   7   2        8.01        6.66      1.02 o
   2   7   2       11.99       11.73      0.76 o
   3   7   2       22.36       21.62      1.00 o
   4   7   2       10.40        9.48      1.10 o
   5   7   2        9.30        9.52      1.16 o
   6   7   2        1.11        0.19      0.95 o
   7   7   2        0.49        0.92      1.09 o
  -7   8   2        0.10        0.40      1.17 o
  -6   8   2       24.94       26.69      2.99 o
  -5   8   2       10.52        9.92      1.00 o
  -4   8   2       45.01       43.46      1.75 o
  -3   8   2       59.36       57.14      2.00 o
  -2   8   2       57.92       52.95      1.82 o
  -1   8   2       79.67       67.42      2.87 o
   0   8   2        1.73        3.10      1.27 o
   1   8   2       78.42       67.01      2.70 o
   2   8   2       62.86       56.09      2.23 o
   3   8   2       58.57       58.58      2.43 o
   4   8   2       47.43       44.48      2.20 o
   5   8   2       10.64       10.92      1.36 o
   6   8   2       25.27       27.22      5.17 o
   7   8   2        0.10       -1.01      1.01 o
  -6   9   2        0.07       -0.32      1.38 o
  -5   9   2        3.13        2.20      1.36 o
  -4   9   2        2.25        1.69      1.44 o
  -3   9   2       11.79       12.05      0.94 o
  -2   9   2        2.30        2.08      0.57 o
  -1   9   2       19.42       21.91      2.27 o
   0   9   2       26.25       27.96      2.54 o
   1   9   2       19.54       18.87      1.50 o
   2   9   2        2.27        2.64      0.68 o
   3   9   2       11.77       11.36      1.12 o
   4   9   2        2.31        2.80      0.93 o
   5   9   2        3.17        3.25      1.07 o
   6   9   2        0.08       -0.97      0.97 o
  -5  10   2       14.98       16.18      1.62 o
  -4  10   2        0.28        0.63      0.90 o
  -3  10   2       29.12       32.25      1.82 o
  -2  10   2        4.74        4.99      0.77 o
  -1  10   2       54.99       59.61      4.04 o
   0  10   2        5.41        4.12      1.66 o
   2  10   2        4.95        6.64      1.71 o
   3  10   2       29.35       31.87      1.80 o
   4  10   2        0.31       -1.05      1.05 o
   5  10   2       14.49       16.35      1.57 o
  -3  11   2        5.16        6.54      1.44 o
  -2  11   2        3.18        1.55      1.74 o
  -1  11   2        2.66        5.28      1.94 o
   0  11   2        8.95        9.54      2.02 o
   3  11   2        5.24        7.86      2.02 o
   1   0   3     2090.53     2114.12     37.81 o
   2   0   3     1754.69     1769.01     35.46 o
   3   0   3      824.80      768.19     17.96 o
   4   0   3       40.59       44.71      3.30 o
   5   0   3       45.91       42.80      1.46 o
   6   0   3        0.01       -0.64      0.64 o
   7   0   3        0.20       -0.64      1.02 o
   8   0   3       21.39       28.29      2.36 o
   9   0   3        0.00        0.75      1.45 o
  -9   1   3        6.62        5.33      1.46 o
  -8   1   3       20.79       20.91      2.52 o
  -7   1   3       21.38       19.11      1.91 o
  -6   1   3      294.23      303.80      7.45 o
  -5   1   3       82.60       87.41      2.41 o
  -4   1   3     1067.90     1048.39     30.59 o
  -3   1   3      645.32      680.07     16.53 o
  -2   1   3     1902.54     1877.36     34.18 o
  -1   1   3     3225.57     3275.84     58.42 o
   0   1   3     1381.60     1520.00     44.52 o
   1   1   3     3213.80     3268.81     49.54 o
   2   1   3     1925.84     1848.27     33.73 o
   3   1   3      635.12      672.58     13.85 o
   4   1   3     1062.06     1007.86     23.91 o
   5   1   3       79.74       80.02      2.45 o
   6   1   3      289.72      292.12      7.48 o
   7   1   3       20.46       22.08      1.93 o
   8   1   3       20.09       19.44      2.07 o
   9   1   3        6.42        6.97      2.54 o
  -9   2   3        3.05        3.74      1.40 o
  -8   2   3        4.21        0.77      3.14 o
  -7   2   3       10.31       11.11      1.12 o
  -6   2   3      112.22      107.03      6.54 o
  -5   2   3       51.39       51.85      1.67 o
  -4   2   3      382.07      364.60      8.76 o
  -3   2   3      570.89      571.62     10.42 o
  -2   2   3      460.14      507.02     11.68 o
  -1   2   3      925.71      950.21     21.77 o
   0   2   3      165.44      165.99      6.53 o
   1   2   3      927.11      938.15     19.60 o
   2   2   3      462.76      489.50     10.24 o
   3   2   3      570.27      565.65     11.72 o
   4   2   3      384.33      364.53      8.81 o
   5   2   3       50.13       48.45      1.77 o
   6   2   3      112.55      109.76      3.21 o
   7   2   3        9.67       10.51      1.00 o
   8   2   3        4.19        2.27      2.05 o
   9   2   3        2.85        4.81      2.46 o
  -9   3   3        4.05        2.84      1.15 o
  -8   3   3        0.18        0.21      0.91 o
  -7   3   3       70.96       69.07      2.48 o
  -6   3   3        6.28        5.64      1.16 o
  -5   3   3      448.05      435.62      7.90 o
  -4   3   3      108.76      111.87      2.12 o
  -3   3   3      853.77      841.18     13.63 o
  -2   3   3      434.21      463.29      8.31 o
  -1   3   3     1061.60     1079.33     34.29 o
   0   3   3      694.68      721.97     14.53 o
   1   3   3     1072.43     1118.23     21.76 o
   2   3   3      431.96      459.67      9.25 o
   3   3   3      850.76      818.40     16.98 o
   4   3   3      107.03      106.79      2.64 o
   5   3   3      439.89      417.17     10.37 o
   6   3   3        5.93        6.24      0.77 o
   7   3   3       68.96       67.14      3.40 o
   8   3   3        0.15        2.68      1.94 o
   9   3   3        3.86        2.41      2.32 o
  -8   4   3        5.02        3.68      1.02 o
  -7   4   3        7.03        7.46      1.01 o
  -6   4   3       11.35       12.08      1.04 o
  -5   4   3       43.45       40.94      1.44 o
  -4   4   3       22.14       22.41      0.87 o
  -3   4   3      119.74      110.81      2.64 o
  -2   4   3      118.45      122.12      2.83 o
  -1   4   3     1297.28     1510.23     27.51 o
   0   4   3        7.29        9.92      0.54 o
   1   4   3     1294.20     1551.35     30.11 o
   2   4   3      118.96      127.66      2.47 o
   3   4   3      118.00      110.31      2.52 o
   4   4   3       22.01       22.05      0.97 o
   5   4   3       42.93       40.96      1.92 o
   6   4   3       11.01       11.45      1.16 o
   7   4   3        6.69        7.94      1.30 o
   8   4   3        4.87        6.25      2.19 o
  -8   5   3       14.99       16.10      1.41 o
  -7   5   3       25.26       29.40      1.65 o
  -6   5   3       77.80       71.17      2.49 o
  -5   5   3      146.62      139.80      4.00 o
  -4   5   3      145.96      144.66      3.85 o
  -3   5   3      421.45      407.05      8.59 o
  -2   5   3       82.72       78.74      1.96 o
  -1   5   3      608.30      602.94     12.36 o
   0   5   3       63.94       59.97      1.50 o
   1   5   3      609.32      614.69     12.17 o
   2   5   3       81.73       77.99      1.66 o
   3   5   3      422.17      416.23      7.63 o
   4   5   3      142.70      137.86      3.64 o
   5   5   3      147.49      149.36      3.85 o
   6   5   3       76.83       74.52      2.59 o
   7   5   3       25.73       32.32      2.06 o
   8   5   3       14.95       15.52      2.66 o
  -8   6   3        0.49       -0.69      0.96 o
  -7   6   3        1.65        0.89      0.87 o
  -6   6   3        3.24        2.50      0.83 o
  -5   6   3       25.48       26.71      1.82 o
  -4   6   3       32.35       29.48      1.87 o
  -3   6   3       54.54       54.46      1.62 o
  -2   6   3       63.82       59.88      2.10 o
  -1   6   3       12.06       12.47      0.52 o
   0   6   3       12.69       12.56      0.75 o
   1   6   3       12.07       10.58      1.14 o
   2   6   3       64.14       59.30      1.58 o
   3   6   3       54.33       54.45      1.29 o
   4   6   3       33.50       29.33      1.22 o
   5   6   3       25.24       25.22      1.67 o
   6   6   3        3.32        1.39      0.98 o
   7   6   3        1.61        2.70      1.04 o
   8   6   3        0.41        1.85      1.85 o
  -7   7   3        6.59        7.86      1.13 o
  -6   7   3       25.58       28.16      1.57 o
  -5   7   3       31.22       34.84      1.66 o
  -4   7   3      153.40      147.65      4.08 o
  -3   7   3       74.47       78.83      2.50 o
  -2   7   3      235.93      214.14      4.75 o
  -1   7   3       32.97       34.93      1.44 o
   0   7   3      212.76      197.41      6.55 o
   1   7   3       32.81       33.96      1.45 o
   2   7   3      237.12      220.08      4.67 o
   3   7   3       74.39       81.47      2.97 o
   4   7   3      153.59      149.00      4.91 o
   5   7   3       31.17       32.49      2.41 o
   6   7   3       25.61       26.98      5.78 o
   7   7   3        6.53        5.57      1.45 o
  -7   8   3        2.48        1.51      1.26 o
  -6   8   3        4.71        5.67      1.31 o
  -5   8   3       11.59       10.92      1.09 o
  -4   8   3       19.75       18.88      1.81 o
  -3   8   3       25.48       27.73      1.34 o
  -2   8   3       17.04       16.68      1.01 o
  -1   8   3      114.94      108.35      3.08 o
   0   8   3       84.27       77.91      3.22 o
   1   8   3      114.48      113.88      3.69 o
   2   8   3       17.28       17.05      1.18 o
   3   8   3       24.95       22.28      1.50 o
   4   8   3       19.56       19.90      1.47 o
   5   8   3       11.24       11.26      1.30 o
   6   8   3        4.62        2.79      2.52 o
   7   8   3        2.35        2.70      1.26 o
  -6   9   3        5.25        6.08      1.38 o
  -5   9   3       33.78       35.53      2.19 o
  -4   9   3       21.07       22.26      1.35 o
  -3   9   3       37.52       33.76      2.08 o
  -2   9   3       52.16       54.19      4.05 o
  -1   9   3        4.41        4.50      0.71 o
   0   9   3       37.78       34.77      2.85 o
   1   9   3        5.20        4.15      1.55 o
   2   9   3       50.72       51.48      3.57 o
   3   9   3       38.49       39.27      2.25 o
   4   9   3       20.50       22.64      1.62 o
   5   9   3       34.21       31.47      2.06 o
   6   9   3        5.15        6.07      1.24 o
  -5  10   3        3.11        4.36      1.22 o
  -4  10   3        2.25        2.60      1.03 o
  -3  10   3        2.89        3.34      0.93 o
  -2  10   3        0.70       -0.44      0.81 o
  -1  10   3        0.94       -1.41      1.41 o
   0  10   3        0.44       -0.47      1.47 o
   1  10   3        0.98       -0.66      1.41 o
   3  10   3        2.73        1.94      1.58 o
   4  10   3        2.23        2.08      1.18 o
   5  10   3        3.00        3.49      1.11 o
  -3  11   3       12.32       15.34      1.31 o
  -2  11   3        2.43        0.08      1.66 o
  -1  11   3       16.99       16.82      2.49 o
   0  11   3        0.64        3.04      1.63 o
   1   0   4       31.30       33.45      0.89 o
   2   0   4     1236.68     1135.94     20.73 o
   3   0   4        6.84        7.96      0.81 o
   4   0   4      996.06      962.46     28.77 o
   5   0   4       11.65       11.76      1.27 o
   6   0   4       44.57       44.30      1.58 o
   7   0   4        5.02        5.54      1.30 o
   8   0   4        0.55        2.43      2.05 o
   9   0   4        0.08       -0.33      1.77 o
  -9   1   4       10.65       11.68      1.73 o
  -8   1   4        6.35        8.41      1.64 o
  -7   1   4       12.46       13.91      1.65 o
  -6   1   4       15.98       13.62      1.52 o
  -5   1   4       23.91       25.74      1.70 o
  -4   1   4       63.04       57.60      2.46 o
  -3   1   4        3.83        2.72      0.40 o
  -2   1   4      168.42      158.06      3.00 o
  -1   1   4       17.51       16.64      0.65 o
   0   1   4      807.05      927.38     25.21 o
   1   1   4       17.89       17.11      0.55 o
   2   1   4      166.46      148.63      4.02 o
   3   1   4        3.72        2.19      0.44 o
   4   1   4       62.47       56.10      1.75 o
   5   1   4       23.29       22.75      1.09 o
   6   1   4       15.18       12.95      0.91 o
   7   1   4       12.34       12.97      3.26 o
   8   1   4        5.93        7.60      1.65 o
   9   1   4       10.65       11.73      2.74 o
  -9   2   4        6.26        4.73      1.21 o
  -8   2   4       63.48       72.78      3.38 o
  -7   2   4       69.13       69.30      3.36 o
  -6   2   4      138.13      141.94      5.34 o
  -5   2   4      669.31      656.78     15.97 o
  -4   2   4       20.74       19.47      1.12 o
  -3   2   4     2501.16     2478.63     50.38 o
  -2   2   4      139.27      153.31      7.27 o
  -1   2   4     2142.80     2415.29    115.08 o
   0   2   4      691.69      803.20     28.68 o
   1   2   4     2155.79     2358.24     67.48 o
   2   2   4      130.48      138.48      2.75 o
   3   2   4     2511.14     2441.56     49.62 o
   4   2   4       23.05       21.48      1.11 o
   5   2   4      669.53      649.33     15.53 o
   6   2   4      140.47      144.36      3.98 o
   7   2   4       68.55       66.16      3.30 o
   8   2   4       63.89       74.60      5.28 o
   9   2   4        6.11        2.60      2.27 o
  -9   3   4        1.43        1.58      1.96 o
  -8   3   4        2.28        1.81      0.98 o
  -7   3   4        4.48        4.01      0.94 o
  -6   3   4       10.75        9.29      0.83 o
  -5   3   4       17.10       15.33      0.91 o
  -4   3   4      141.48      151.91      2.78 o
  -3   3   4        8.86        6.62      0.39 o
  -2   3   4      509.90      576.42     10.67 o
  -1   3   4      434.70      496.93     15.47 o
   0   3   4      520.78      603.43     19.46 o
   1   3   4      437.20      488.64     13.69 o
   2   3   4      509.11      575.20      9.45 o
   3   3   4        9.68        8.62      0.55 o
   4   3   4      140.83      149.79      5.27 o
   5   3   4       17.12       15.73      0.99 o
   6   3   4       10.64        9.60      1.30 o
   7   3   4        4.53        7.05      1.96 o
   8   3   4        2.32        0.25      1.74 o
   9   3   4        1.44        0.19      2.07 o
  -8   4   4        1.01        0.37      0.94 o
  -7   4   4       79.75       83.95      2.88 o
  -6   4   4       11.55       11.99      1.34 o
  -5   4   4      177.37      165.78      3.84 o
  -4   4   4       21.97       21.41      0.88 o
  -3   4   4      503.90      503.36     10.29 o
  -2   4   4      109.78      115.28      2.69 o
  -1   4   4      656.32      650.29     11.84 o
   0   4   4      109.43      110.96      4.01 o
   1   4   4      636.61      643.78     14.94 o
   2   4   4      111.29      115.77      2.31 o
   3   4   4      485.48      493.11      9.14 o
   4   4   4       22.70       24.32      1.01 o
   5   4   4      173.89      158.17      4.32 o
   6   4   4       11.75       12.87      1.17 o
   7   4   4       79.11       80.14      3.22 o
   8   4   4        1.03       -1.00      1.66 o
  -8   5   4        7.93        7.94      1.22 o
  -7   5   4        8.91        6.89      1.08 o
  -6   5   4        6.88        6.15      0.99 o
  -5   5   4       28.66       28.66      1.51 o
  -4   5   4       21.48       19.28      1.33 o
  -3   5   4        1.12        1.54      0.70 o
  -2   5   4        8.85       10.48      0.66 o
  -1   5   4       17.18       17.64      0.66 o
   0   5   4      196.86      224.18      7.54 o
   1   5   4       17.28       17.84      1.56 o
   2   5   4        9.24       11.16      0.72 o
   3   5   4        1.26        0.88      0.41 o
   4   5   4       20.72       18.04      0.89 o
   5   5   4       28.87       27.88      1.26 o
   6   5   4        7.16        5.28      1.06 o
   7   5   4        8.97        9.50      1.26 o
   8   5   4        8.25        7.88      2.19 o
  -8   6   4        1.82        0.85      1.38 o
  -7   6   4        4.83        5.31      1.39 o
  -6   6   4       41.37       41.45      1.90 o
  -5   6   4       51.74       57.79      2.18 o
  -4   6   4      203.04      199.24      5.21 o
  -3   6   4      177.63      161.08      4.38 o
  -2   6   4      358.84      341.89      6.47 o
  -1   6   4      410.86      373.66      8.66 o
   0   6   4      405.29      390.08      9.29 o
   1   6   4      412.13      383.71     10.89 o
   2   6   4      357.96      343.20      7.07 o
   3   6   4      178.26      172.05      5.29 o
   4   6   4      204.50      195.12      6.20 o
   5   6   4       51.30       58.00      2.52 o
   6   6   4       41.87       44.28      5.28 o
   7   6   4        4.67        5.28      1.17 o
   8   6   4        1.90        1.41      1.77 o
  -7   7   4        6.80        8.30      1.18 o
  -6   7   4        1.02        1.85      0.87 o
  -5   7   4        5.72        5.89      0.92 o
  -4   7   4       26.05       28.95      1.48 o
  -3   7   4        0.94       -0.62      0.63 o
  -2   7   4       81.85       81.04      2.45 o
  -1   7   4       53.53       59.81      1.95 o
   0   7   4       17.81       16.59      0.97 o
   1   7   4       53.72       60.26      2.66 o
   2   7   4       82.25       76.58      2.33 o
   3   7   4        0.88       -0.67      0.67 o
   4   7   4       26.78       28.65      1.76 o
   5   7   4        5.62        5.87      1.51 o
   6   7   4        1.11        0.49      1.27 o
   7   7   4        6.82        7.60      1.48 o
  -6   8   4       44.72       49.37      2.21 o
  -5   8   4        0.15       -0.25      0.78 o
  -4   8   4       96.12       93.50      2.99 o
  -3   8   4       16.36       18.71      1.16 o
  -2   8   4      204.77      194.28      5.11 o
  -1   8   4       20.50       21.38      1.17 o
   0   8   4      329.24      321.84      9.58 o
   1   8   4       20.99       22.90      2.21 o
   2   8   4      206.52      202.72      8.52 o
   3   8   4       16.84       18.00      1.63 o
   4   8   4       96.67       94.72      3.53 o
   5   8   4        0.16        1.47      1.16 o
   6   8   4       44.99       48.11      6.14 o
  -6   9   4        3.23        4.44      1.32 o
  -5   9   4       25.79       27.59      2.02 o
  -4   9   4        2.10        1.73      0.83 o
  -3   9   4       99.63       99.25      3.69 o
  -2   9   4        0.98        1.75      0.68 o
  -1   9   4       61.78       58.18      2.01 o
   0   9   4        0.01       -0.58      0.58 o
   1   9   4       61.73       59.81      2.40 o
   2   9   4        1.00        4.51      1.44 o
   3   9   4       99.70       97.03      5.34 o
   4   9   4        2.15        3.28      1.01 o
   5   9   4       25.81       24.75      1.84 o
   6   9   4        3.27        3.88      1.47 o
  -4  10   4       19.02       23.40      1.80 o
  -3  10   4       16.39       18.93      2.77 o
  -2  10   4       21.64       22.69      1.28 o
  -1  10   4       81.09       77.75      4.90 o
   0  10   4       10.57        7.47      1.94 o
   1  10   4       80.82       90.15      4.92 o
   4  10   4       18.86       25.12      1.84 o
  -3  11   4        1.23        0.29      0.88 o
  -2  11   4        6.71        9.63      2.21 o
  -1  11   4        0.07       -1.49      1.49 o
   0  11   4        4.84        3.46      1.88 o
   1  11   4        0.06       -0.41      1.49 o
   1   0   5      662.40      675.44     13.81 o
   2   0   5       74.72       93.51      3.17 o
   3   0   5      122.60      117.79      4.08 o
   4   0   5       43.92       44.32      2.14 o
   5   0   5       15.27       14.50      1.34 o
   6   0   5       74.29       75.63      3.37 o
   7   0   5       23.63       22.82      1.97 o
   8   0   5       71.26       86.30      6.75 o
   9   0   5       11.36       11.85      2.00 o
  -9   1   5        0.61       -0.14      2.24 o
  -8   1   5       16.54       18.65      2.06 o
  -7   1   5        0.21       -0.09      1.06 o
  -6   1   5      118.10      117.13      4.74 o
  -5   1   5       10.86        7.63      1.41 o
  -4   1   5      132.42      124.28      3.60 o
  -3   1   5      150.41      156.01      3.42 o
  -2   1   5      447.78      426.52      8.66 o
  -1   1   5      781.24      823.94     16.58 o
   0   1   5      876.95      954.01     22.20 o
   1   1   5      785.74      804.33     16.33 o
   2   1   5      430.51      420.48      8.75 o
   3   1   5      154.96      155.54      5.16 o
   4   1   5      139.65      134.64      4.55 o
   5   1   5       11.58       10.55      0.93 o
   6   1   5      122.71      127.60      3.47 o
   7   1   5        0.29       -0.86      1.47 o
   8   1   5       16.82       18.09      2.01 o
   9   1   5        0.66        0.61      2.07 o
  -9   2   5        1.11        0.57      1.11 o
  -8   2   5       24.81       28.37      2.17 o
  -7   2   5        0.16        1.63      0.92 o
  -6   2   5       97.05       92.87      4.67 o
  -5   2   5        2.15        2.54      0.77 o
  -4   2   5      133.00      128.10      3.58 o
  -3   2   5       74.83       73.49      1.99 o
  -2   2   5      100.73      103.84      6.25 o
  -1   2   5      194.78      224.76      6.28 o
   0   2   5      238.74      272.03     11.55 o
   1   2   5      193.85      217.11      7.27 o
   2   2   5      100.47       98.54      2.01 o
   3   2   5       74.19       75.30      2.33 o
   4   2   5      133.73      124.44      3.37 o
   5   2   5        1.91        1.99      0.60 o
   6   2   5       97.29       97.00      2.88 o
   7   2   5        0.17       -0.45      1.09 o
   8   2   5       24.70       29.76      3.37 o
   9   2   5        1.23        1.80      2.19 o
  -9   3   5        3.00        3.11      1.34 o
  -8   3   5        1.24       -0.69      0.89 o
  -7   3   5       32.83       32.60      3.03 o
  -6   3   5       62.83       64.09      2.00 o
  -5   3   5      120.79      120.21      3.64 o
  -4   3   5      169.59      171.89      4.59 o
  -3   3   5      212.22      219.96      8.94 o
  -2   3   5       45.00       45.95      1.92 o
  -1   3   5     1148.92     1243.05     27.42 o
   0   3   5        0.50        2.13      0.69 o
   1   3   5     1158.98     1275.15     31.37 o
   2   3   5       43.30       43.08      1.46 o
   3   3   5      227.55      232.84      4.96 o
   4   3   5      166.29      166.70      4.39 o
   5   3   5      128.77      127.21      3.46 o
   6   3   5       61.54       60.52      2.14 o
   7   3   5       34.43       33.77      3.26 o
   8   3   5        1.16        2.60      1.88 o
   9   3   5        3.09        4.76      2.35 o
  -8   4   5        5.20        3.98      1.07 o
  -7   4   5       25.31       30.30      1.72 o
  -6   4   5        2.91        1.34      0.94 o
  -5   4   5       45.32       42.38      1.68 o
  -4   4   5       16.57       16.48      0.75 o
  -3   4   5        6.10        5.92      0.62 o
  -2   4   5       12.22       10.31      0.66 o
  -1   4   5      226.75      270.26      9.54 o
   0   4   5        2.42        2.01      0.43 o
   1   4   5      225.57      266.76     17.80 o
   2   4   5       12.06       10.93      0.63 o
   3   4   5        5.59        6.01      0.41 o
   4   4   5       16.95       17.90      0.97 o
   5   4   5       46.29       44.52      1.68 o
   6   4   5        3.10        3.94      1.40 o
   7   4   5       25.95       31.42      3.21 o
   8   4   5        5.25        5.70      2.10 o
  -8   5   5       12.06       10.07      1.32 o
  -7   5   5        6.24        6.74      1.23 o
  -6   5   5       76.32       70.83      2.56 o
  -5   5   5      112.85      109.34      3.33 o
  -4   5   5      158.16      146.21      4.08 o
  -3   5   5      366.49      327.01      7.08 o
  -2   5   5      565.99      562.38     12.41 o
  -1   5   5      147.54      129.15      2.82 o
   0   5   5     1160.79     1224.25     23.37 o
   1   5   5      147.71      128.84      3.35 o
   2   5   5      570.72      578.99     11.76 o
   3   5   5      366.05      336.63      7.62 o
   4   5   5      158.91      150.73      5.05 o
   5   5   5      112.07      111.22      3.87 o
   6   5   5       75.70       70.13      2.89 o
   7   5   5        6.25        5.06      1.85 o
   8   5   5       12.06       11.62      2.35 o
  -7   6   5        1.99        1.38      0.95 o
  -6   6   5       15.94       20.53      1.39 o
  -5   6   5        0.75       -0.19      0.73 o
  -4   6   5        5.99        5.89      0.88 o
  -3   6   5        9.73        9.78      2.05 o
  -2   6   5       43.75       39.51      1.19 o
  -1   6   5       32.42       32.14      1.41 o
   0   6   5       82.10       84.18      3.01 o
   1   6   5       32.37       30.65      2.32 o
   2   6   5       44.80       41.37      1.69 o
   3   6   5        9.70        7.12      2.28 o
   4   6   5        6.26        8.34      2.20 o
   5   6   5        0.76       -0.78      0.78 o
   6   6   5       16.13       18.79      1.53 o
   7   6   5        1.99        2.11      1.63 o
  -7   7   5        7.75        6.69      1.17 o
  -6   7   5        7.26        9.14      1.35 o
  -5   7   5       17.52       18.20      1.82 o
  -4   7   5       87.45       84.07      2.74 o
  -3   7   5       16.16       15.55      1.10 o
  -2   7   5      162.31      150.04      4.10 o
  -1   7   5       42.52       38.27      1.89 o
   0   7   5       79.17       72.91      3.25 o
   1   7   5       42.41       41.05      2.66 o
   2   7   5      160.94      152.08      6.67 o
   3   7   5       16.16       14.53      1.18 o
   4   7   5       88.35       85.73      3.22 o
   5   7   5       17.76       17.59      1.42 o
   6   7   5        8.01        8.72      1.24 o
   7   7   5        7.87        8.50      2.31 o
  -6   8   5        0.68       -0.70      0.87 o
  -5   8   5        0.71        0.30      1.08 o
  -4   8   5        3.33        3.11      0.84 o
  -3   8   5       13.62       12.73      1.06 o
  -2   8   5        0.07       -0.04      0.63 o
  -1   8   5      120.84      110.97      3.25 o
   0   8   5        1.24        0.29      0.77 o
   1   8   5      121.32      113.96      5.48 o
   2   8   5        0.07        0.14      1.19 o
   4   8   5        3.46        2.80      0.94 o
   5   8   5        0.71       -0.82      0.82 o
   6   8   5        0.76       -0.22      1.03 o
  -5   9   5       15.61       16.99      1.39 o
  -4   9   5        4.07        4.52      1.34 o
  -3   9   5       27.64       30.07      1.58 o
  -2   9   5        7.58        8.51      0.95 o
  -1   9   5       13.73       19.32      1.18 o
   0   9   5       16.75       17.72      1.33 o
   1   9   5       13.48       17.84      1.67 o
   2   9   5        8.29        8.63      1.60 o
   4   9   5        4.63        3.90      1.30 o
   5   9   5       15.85       15.68      1.52 o
  -4  10   5        0.51        0.50      1.02 o
  -3  10   5        1.20        0.24      1.05 o
  -2  10   5        8.48        7.92      0.95 o
  -1  10   5        2.99        4.12      0.93 o
   0  10   5       22.44       24.39      1.55 o
   1  10   5        2.97        3.05      0.93 o
   2  10   5        8.50       10.18      1.47 o
  -2  11   5        0.63        0.47      1.44 o
  -1  11   5       18.12       21.10      2.66 o
   0  11   5        0.70        1.30      1.63 o
   1  11   5       18.29       19.75      2.57 o
   0   0   6      485.46      471.17     13.82 o
   1   0   6       50.19       43.81      1.41 o
   2   0   6       39.78       29.77      1.48 o
   3   0   6       58.93       58.65      2.12 o
   4   0   6       13.73       11.07      1.11 o
   5   0   6       32.42       30.48      6.56 o
   6   0   6        0.64        0.57      1.01 o
   7   0   6        7.05        6.50      1.43 o
   8   0   6        6.54       10.92      1.79 o
   9   0   6        0.44        0.57      1.47 o
  -9   1   6        3.61        4.19      2.48 o
  -8   1   6       16.63       18.47      1.77 o
  -7   1   6        8.20        8.81      1.52 o
  -6   1   6       66.81       65.14      2.47 o
  -5   1   6        2.76        1.57      0.94 o
  -4   1   6      205.72      209.17      5.55 o
  -3   1   6       63.29       75.93      2.09 o
  -2   1   6      350.16      368.91      8.70 o
  -1   1   6      268.81      304.31      6.37 o
   0   1   6      150.66      163.48      3.85 o
   1   1   6      270.16      297.57      7.28 o
   2   1   6      353.28      371.36     11.02 o
   3   1   6       64.21       70.42      2.85 o
   4   1   6      209.15      211.13      6.94 o
   5   1   6        3.01        2.36      0.92 o
   6   1   6       67.00       64.22      3.11 o
   7   1   6        8.18        7.05      1.47 o
   8   1   6       16.32       18.98      2.50 o
   9   1   6        3.52        5.97      2.35 o
  -9   2   6        8.31        7.15      1.31 o
  -8   2   6        1.63        0.73      1.55 o
  -7   2   6       38.25       39.18      2.02 o
  -6   2   6       12.52       12.01      1.13 o
  -5   2   6      167.37      157.04      4.43 o
  -4   2   6      164.65      144.95      4.01 o
  -3   2   6      569.28      543.00     16.07 o
  -2   2   6      435.21      435.63     21.58 o
  -1   2   6      480.29      549.07     16.80 o
   0   2   6      330.94      334.30      8.02 o
   1   2   6      476.25      538.01     17.08 o
   2   2   6      438.36      425.77     10.20 o
   3   2   6      567.32      540.57     16.44 o
   4   2   6      165.38      137.89      4.94 o
   5   2   6      168.43      154.34      5.52 o
   6   2   6       12.50        9.22      1.37 o
   7   2   6       38.24       35.82      3.25 o
   8   2   6        1.47        1.27      1.85 o
   9   2   6        8.15        9.29      2.52 o
  -8   3   6       25.48       26.46      1.96 o
  -7   3   6       71.73       66.81      2.62 o
  -6   3   6       34.81       33.28      1.74 o
  -5   3   6       85.11       78.35      4.53 o
  -4   3   6       57.93       59.87      3.51 o
  -3   3   6       27.86       28.41      1.38 o
  -2   3   6      155.48      168.62      7.24 o
  -1   3   6       70.52       78.20      2.31 o
   0   3   6        0.18       -0.11      0.40 o
   1   3   6       70.87       80.68      2.44 o
   2   3   6      156.43      168.90      5.80 o
   3   3   6       29.16       31.27      1.34 o
   4   3   6       58.46       61.96      2.61 o
   5   3   6       84.25       79.92      3.28 o
   6   3   6       35.17       34.64      1.55 o
   7   3   6       70.64       71.39      4.73 o
   8   3   6       25.69       31.84      3.32 o
  -8   4   6        3.57        2.12      1.06 o
  -7   4   6       10.44       10.17      1.21 o
  -6   4   6        3.99        2.53      1.31 o
  -5   4   6       97.97       88.00      2.81 o
  -4   4   6       52.30       46.32      2.31 o
  -3   4   6      403.13      400.91      8.45 o
  -2   4   6       59.86       58.59      1.69 o
  -1   4   6     1371.34     1365.11     44.12 o
   0   4   6       19.10       18.98      0.98 o
   1   4   6     1373.53     1415.59     37.59 o
   2   4   6       58.52       60.42      2.15 o
   3   4   6      399.32      398.36      8.38 o
   4   4   6       51.60       44.97      2.13 o
   5   4   6       94.01       85.86      2.65 o
   6   4   6        3.92        5.19      0.94 o
   7   4   6       10.22        7.16      1.99 o
   8   4   6        3.57        3.84      1.94 o
  -8   5   6        0.91       -0.05      1.04 o
  -7   5   6        1.54        0.91      0.94 o
  -6   5   6        4.47        3.29      0.93 o
  -5   5   6        2.95        1.78      0.80 o
  -4   5   6       13.38       11.43      1.00 o
  -3   5   6       55.24       55.18      2.01 o
  -2   5   6        1.74        1.11      0.51 o
  -1   5   6       78.86       84.13      1.94 o
   0   5   6       22.27       23.63      0.76 o
   1   5   6       79.32       85.11      2.42 o
   2   5   6        1.60        2.08      0.74 o
   3   5   6       55.44       58.32      2.14 o
   4   5   6       13.21       10.48      1.60 o
   5   5   6        2.85        2.69      0.87 o
   6   5   6        4.48        3.81      0.98 o
   7   5   6        1.59        2.07      1.60 o
   8   5   6        1.02        0.33      1.63 o
  -7   6   6        0.91        1.99      0.98 o
  -6   6   6       34.10       36.24      2.06 o
  -5   6   6        6.01        5.20      1.29 o
  -4   6   6       41.76       36.28      1.70 o
  -3   6   6        1.30        1.78      0.73 o
  -2   6   6      289.20      280.26      8.63 o
  -1   6   6      100.54       92.64      2.36 o
   0   6   6      780.83      763.90     15.56 o
   1   6   6      100.40       93.50      2.62 o
   2   6   6      291.13      282.19     11.26 o
   3   6   6        1.76        1.94      0.68 o
   4   6   6       39.22       34.63      2.66 o
   5   6   6        6.63        6.10      1.06 o
   6   6   6       32.61       32.16      1.99 o
   7   6   6        1.01        2.60      1.58 o
  -7   7   6        3.61        2.58      1.07 o
  -6   7   6        5.88        6.58      1.46 o
  -5   7   6        6.22        4.05      0.95 o
  -4   7   6        8.66        7.24      0.98 o
  -3   7   6       28.43       25.62      1.86 o
  -2   7   6        3.23        3.38      0.78 o
  -1   7   6       35.13       30.78      1.47 o
   0   7   6        7.57       11.31      0.94 o
   1   7   6       34.91       30.76      2.38 o
   2   7   6        3.05        2.24      1.16 o
   4   7   6        8.42        8.16      1.49 o
   5   7   6        6.06        8.08      1.55 o
   6   7   6        5.52        7.39      1.44 o
   7   7   6        3.61       -0.14      1.44 o
  -6   8   6       19.42       22.46      1.60 o
  -5   8   6        1.74        1.35      0.91 o
  -4   8   6       33.78       34.49      1.75 o
  -3   8   6        6.42        5.55      1.22 o
  -2   8   6       46.03       48.40      1.92 o
  -1   8   6       52.17       48.66      1.91 o
   0   8   6       33.19       38.56      1.70 o
   1   8   6       52.60       48.88      2.24 o
   2   8   6       43.82       44.73      3.07 o
   4   8   6       33.10       34.71      2.66 o
   5   8   6        1.88        2.30      1.27 o
   6   8   6       19.27       19.94      2.43 o
  -5   9   6        2.17        1.69      0.98 o
  -4   9   6        0.48        0.69      0.84 o
  -3   9   6        0.61        0.43      0.81 o
  -2   9   6        2.42        3.01      0.87 o
  -1   9   6        2.53        2.23      0.77 o
   0   9   6        4.37        4.02      0.96 o
   1   9   6        2.48        1.67      0.84 o
   2   9   6        2.43        2.88      1.44 o
   5   9   6        2.01        1.41      1.36 o
  -4  10   6        9.72       11.18      1.22 o
  -3  10   6        7.03        6.48      1.02 o
  -2  10   6       14.10       15.01      1.22 o
  -1  10   6       14.42       18.12      1.93 o
   0  10   6       14.93       15.46      2.61 o
   1  10   6       13.90       15.38      1.42 o
   2  10   6       13.88       15.22      1.67 o
  -2  11   6        0.53       -0.65      0.79 o
  -1  11   6        2.39        2.74      0.95 o
   0  11   6        0.06       -0.55      1.52 o
   1  11   6        2.35        3.18      1.69 o
   1   0   7      426.47      480.16     11.45 o
   2   0   7      150.49      183.39      5.87 o
   3   0   7       10.53       13.70      0.67 o
   4   0   7        0.02        0.27      0.59 o
   5   0   7       12.12        8.95      0.96 o
   6   0   7       45.19       50.20      2.84 o
   7   0   7       11.75       15.51      3.69 o
   8   0   7       16.14       20.32      2.79 o
   9   0   7        1.59        1.58      1.99 o
  -8   1   7       52.07       60.46      2.71 o
  -7   1   7       37.37       39.93      2.09 o
  -6   1   7      161.75      156.96      4.66 o
  -5   1   7       19.86       19.75      1.27 o
  -4   1   7      343.90      345.20      7.18 o
  -3   1   7       79.01       80.35      3.15 o
  -2   1   7      848.67      848.98     24.88 o
  -1   1   7      557.91      651.05     15.34 o
   0   1   7     1461.94     1464.91     29.72 o
   1   1   7      561.16      649.02     15.34 o
   2   1   7      850.71      862.06     24.83 o
   3   1   7       81.06       77.65      3.01 o
   4   1   7      347.05      330.15     10.76 o
   5   1   7       21.12       19.86      1.64 o
   6   1   7      162.42      158.85      5.85 o
   7   1   7       38.21       40.26      2.64 o
   8   1   7       51.93       56.45      3.36 o
  -8   2   7        0.96       -1.16      1.22 o
  -7   2   7        9.36       10.37      1.25 o
  -6   2   7       23.47       20.58      1.44 o
  -5   2   7       25.89       23.12      1.41 o
  -4   2   7       42.63       41.92      2.07 o
  -3   2   7      111.31      110.91      3.98 o
  -2   2   7       56.76       60.87      2.56 o
  -1   2   7       26.31       27.70      1.00 o
   0   2   7      596.85      657.64     16.49 o
   1   2   7       26.36       27.96      1.13 o
   2   2   7       57.62       66.69      1.85 o
   3   2   7      112.80      113.46      5.84 o
   4   2   7       41.57       36.19      2.04 o
   5   2   7       26.23       26.22      2.19 o
   6   2   7       22.86       19.24      1.76 o
   7   2   7        8.83        9.59      1.59 o
   8   2   7        0.86        0.89      1.69 o
  -8   3   7        2.15        3.73      1.10 o
  -7   3   7       23.30       24.11      2.03 o
  -6   3   7        4.77        4.22      1.21 o
  -5   3   7      105.29       98.89      3.97 o
  -4   3   7       28.20       23.93      1.70 o
  -3   3   7      422.96      414.16     12.55 o
  -2   3   7        9.87        9.84      0.84 o
  -1   3   7     1159.29     1213.28     31.64 o
   0   3   7       25.58       32.23      1.35 o
   1   3   7     1152.63     1187.16     35.68 o
   2   3   7        9.19       10.46      0.51 o
   3   3   7      421.28      411.73      9.86 o
   4   3   7       28.89       26.76      1.68 o
   5   3   7      107.11      101.79      3.96 o
   6   3   7        5.01        4.82      1.17 o
   7   3   7       23.39       21.63      2.74 o
   8   3   7        2.26        1.63      1.83 o
  -8   4   7        5.00        3.63      1.17 o
  -7   4   7       22.91       22.47      1.59 o
  -6   4   7        2.45        2.24      0.85 o
  -5   4   7        8.73        9.80      1.06 o
  -4   4   7       34.22       32.54      2.10 o
  -3   4   7       12.30       11.95      0.85 o
  -2   4   7      107.30      104.60      2.67 o
  -1   4   7      116.52      130.50      4.48 o
   0   4   7       49.74       55.04      1.37 o
   1   4   7      117.42      129.18      2.94 o
   2   4   7      107.04      111.01      3.59 o
   3   4   7       11.96       12.02      0.74 o
   4   4   7       34.51       31.38      2.41 o
   5   4   7        9.26        7.94      1.63 o
   6   4   7        2.54        0.75      1.33 o
   7   4   7       23.75       23.46      2.79 o
   8   4   7        4.89        1.69      1.85 o
  -8   5   7        1.09        0.55      1.07 o
  -7   5   7       46.58       47.34      2.84 o
  -6   5   7       19.04       18.78      1.38 o
  -5   5   7      141.91      142.06      4.13 o
  -4   5   7      113.65      110.80      3.36 o
  -3   5   7      257.08      249.57      6.47 o
  -2   5   7      299.09      312.26      6.70 o
  -1   5   7      259.08      248.62      6.25 o
   0   5   7      106.64      136.25      4.85 o
   1   5   7      261.06      246.94      7.42 o
   2   5   7      291.26      303.17      9.09 o
   3   5   7      260.45      259.22      7.54 o
   4   5   7      111.18      112.47      5.75 o
   5   5   7      143.03      136.39      7.11 o
   6   5   7       18.97       18.12      2.35 o
   7   5   7       46.63       46.30      3.79 o
   8   5   7        1.11       -0.30      1.66 o
  -7   6   7        3.63        3.93      1.13 o
  -6   6   7       29.99       34.04      1.85 o
  -5   6   7        0.49        0.76      0.82 o
  -4   6   7       88.22       85.68      3.38 o
  -3   6   7       60.24       62.03      2.26 o
  -2   6   7      165.21      145.93      4.45 o
  -1   6   7       40.66       38.40      1.60 o
   0   6   7       76.96       67.92      3.30 o
   1   6   7       40.48       35.38      1.83 o
   2   6   7      163.65      148.92      6.39 o
   3   6   7       60.19       60.13      3.21 o
   4   6   7       86.40       77.64      4.56 o
   5   6   7        0.51       -0.44      1.08 o
   6   6   7       29.73       29.07      2.90 o
   7   6   7        3.60        5.31      1.80 o
  -6   7   7       11.61       12.55      1.34 o
  -5   7   7        7.59        6.62      1.07 o
  -4   7   7       69.94       70.61      2.58 o
  -3   7   7       23.07       22.31      2.57 o
  -2   7   7      262.24      254.39      6.59 o
  -1   7   7       38.08       36.36      1.70 o
   0   7   7      416.55      382.95      9.37 o
   1   7   7       38.37       36.46      2.66 o
   2   7   7      265.60      259.93     10.57 o
   3   7   7       23.38       26.28      2.13 o
   5   7   7        7.67        6.80      1.58 o
   6   7   7       11.99       12.61      2.02 o
  -6   8   7        7.47        8.78      1.27 o
  -5   8   7       26.04       31.19      1.79 o
  -4   8   7       12.01       10.03      1.18 o
  -3   8   7        5.53        7.54      1.07 o
  -2   8   7       12.74       13.09      1.11 o
  -1   8   7        0.36        0.17      0.69 o
   0   8   7       24.37       24.42      1.51 o
   1   8   7        0.40       -0.73      0.79 o
   2   8   7       12.54       11.15      1.66 o
   5   8   7       26.06       30.15      2.74 o
   6   8   7        7.28        7.47      1.83 o
  -5   9   7        4.51        8.26      2.20 o
  -4   9   7       28.32       30.53      1.75 o
  -3   9   7       18.72       24.14      1.54 o
  -2   9   7       54.31       54.19      2.24 o
  -1   9   7       49.52       50.23      2.10 o
   0   9   7       69.97       66.92      2.92 o
   1   9   7       49.59       50.21      2.40 o
   2   9   7       54.10       58.45      3.68 o
  -3  10   7        3.62        3.35      0.99 o
  -2  10   7        0.75        0.02      0.86 o
  -1  10   7        0.89       -0.10      0.79 o
   0  10   7        0.62       -0.01      0.93 o
   1  10   7        0.85        1.47      0.95 o
   2  10   7        0.74        0.55      2.34 o
  -1  11   7       15.92       18.12      2.93 o
   0  11   7        0.07       -0.92      0.92 o
   1  11   7       15.89       19.11      3.10 o
   0   0   8     4106.69     4122.30    117.14 o
   1   0   8       79.48       79.80      2.42 o
   2   0   8     2124.91     2121.88     49.10 o
   3   0   8       57.67       57.31      1.75 o
   4   0   8      537.56      513.34     15.51 o
   5   0   8        5.53        4.55      1.04 o
   6   0   8      124.44      124.31      3.94 o
   7   0   8        8.60        8.91      1.81 o
   8   0   8       12.60       12.88      1.49 o
  -8   1   8        3.08        4.71      1.88 o
  -7   1   8       46.42       46.66      2.27 o
  -6   1   8       41.73       44.41      3.40 o
  -5   1   8      178.96      167.72      5.92 o
  -4   1   8      141.85      136.25      4.94 o
  -3   1   8      207.80      194.87      6.40 o
  -2   1   8      222.31      226.61      7.18 o
  -1   1   8      460.30      476.06     11.39 o
   0   1   8      213.12      283.95      6.12 o
   1   1   8      461.83      473.98     11.40 o
   2   1   8      224.12      225.50      5.74 o
   3   1   8      209.44      195.93      6.36 o
   4   1   8      142.00      141.79      4.93 o
   5   1   8      179.81      171.23      6.08 o
   6   1   8       41.51       48.34      2.71 o
   7   1   8       46.71       48.99      2.92 o
   8   1   8        3.10        3.57      2.07 o
  -8   2   8        6.31        3.53      1.43 o
  -7   2   8       61.51       63.43      3.27 o
  -6   2   8       47.74       48.18      2.68 o
  -5   2   8      227.05      214.56     12.56 o
  -4   2   8      175.73      165.06      5.71 o
  -3   2   8      253.42      238.52      7.76 o
  -2   2   8      458.74      441.32     13.77 o
  -1   2   8      296.05      311.35      7.81 o
   0   2   8      381.87      418.81      8.82 o
   1   2   8      299.19      327.48      9.83 o
   2   2   8      468.40      467.11      9.35 o
   3   2   8      260.97      245.66      7.67 o
   4   2   8      176.43      164.66      5.77 o
   5   2   8      232.03      218.65      7.44 o
   6   2   8       46.34       45.32      2.64 o
   7   2   8       62.76       59.97      4.51 o
   8   2   8        5.89        3.07      2.02 o
  -8   3   8        0.62       -0.43      1.00 o
  -7   3   8        0.98        1.99      1.31 o
  -6   3   8        7.12        5.62      1.33 o
  -5   3   8        1.67        0.27      1.30 o
  -4   3   8       20.72       20.77      1.61 o
  -3   3   8       26.45       22.82      1.62 o
  -2   3   8        9.33        8.72      1.47 o
  -1   3   8       46.54       50.04      2.14 o
   0   3   8       85.78      100.07      2.48 o
   1   3   8       45.87       48.95      2.32 o
   2   3   8        9.06        9.25      0.81 o
   3   3   8       26.76       26.33      2.19 o
   4   3   8       20.43       16.61      1.46 o
   5   3   8        1.97        3.37      1.07 o
   6   3   8        6.92        6.97      1.77 o
   7   3   8        0.97        1.66      1.74 o
   8   3   8        0.59        0.41      1.83 o
  -8   4   8        2.24        2.19      1.13 o
  -7   4   8       24.12       26.90      1.73 o
  -6   4   8        7.18        5.40      1.04 o
  -5   4   8      138.02      141.62      4.14 o
  -4   4   8       17.82       18.58      1.26 o
  -3   4   8      378.26      365.41      9.23 o
  -2   4   8       27.81       31.43      1.31 o
  -1   4   8      385.39      380.13     13.69 o
   0   4   8       31.77       46.00      1.25 o
   1   4   8      392.04      396.43      9.43 o
   2   4   8       28.53       33.18      1.65 o
   3   4   8      382.68      391.55     19.20 o
   4   4   8       18.28       20.20      1.52 o
   5   4   8      138.27      134.62      7.14 o
   6   4   8        7.38        8.24      1.85 o
   7   4   8       24.99       29.76      3.13 o
   8   4   8        2.30        3.04      1.99 o
  -7   5   8        5.72        5.65      1.36 o
  -6   5   8       31.84       29.36      1.73 o
  -5   5   8       54.60       56.27      2.29 o
  -4   5   8      115.87      119.03      3.61 o
  -3   5   8       40.59       40.48      1.76 o
  -2   5   8       31.40       32.57      1.30 o
  -1   5   8        1.70        0.80      0.52 o
   0   5   8      125.45      132.85      5.11 o
   1   5   8        1.76        0.89      0.62 o
   2   5   8       30.87       30.07      1.57 o
   3   5   8       40.88       41.10      2.32 o
   5   5   8       54.74       52.83      3.71 o
   6   5   8       32.74       29.60      2.90 o
   7   5   8        5.72        3.29      1.77 o
  -7   6   8        1.87        2.69      1.09 o
  -6   6   8       24.70       26.35      1.69 o
  -5   6   8       16.86       17.17      1.36 o
  -4   6   8       47.37       46.30      2.02 o
  -3   6   8       70.57       68.23      2.48 o
  -2   6   8       15.29       14.08      1.21 o
  -1   6   8      219.18      210.83      5.59 o
   0   6   8        2.11        0.66      0.71 o
   1   6   8      219.42      215.11      5.32 o
   2   6   8       15.34       12.53      1.47 o
   3   6   8       71.72       74.71      3.57 o
   5   6   8       17.82       17.01      2.10 o
   6   6   8       24.13       22.35      2.63 o
   7   6   8        2.04        1.88      1.66 o
  -6   7   8        7.45        9.12      1.29 o
  -5   7   8       13.11       12.54      1.28 o
  -4   7   8        8.37        8.78      1.12 o
  -3   7   8       32.39       31.70      4.30 o
  -2   7   8       25.75       20.71      1.99 o
  -1   7   8        7.14        7.74      0.95 o
   0   7   8       57.05       52.85      2.08 o
   1   7   8        7.21        7.64      1.51 o
   2   7   8       26.37       22.21      1.94 o
   3   7   8       32.78       29.38      2.30 o
   6   7   8        7.47        9.02      1.88 o
  -5   8   8        1.80        0.52      0.93 o
  -4   8   8       50.26       54.92      2.35 o
  -3   8   8        4.44        5.57      1.03 o
  -2   8   8       85.08       92.05      3.03 o
  -1   8   8        4.37        7.00      1.27 o
   0   8   8       95.47       94.92      3.04 o
   1   8   8        4.14        7.28      2.95 o
   2   8   8       85.38       86.77      4.62 o
  -4   9   8        2.14        1.65      1.33 o
  -3   9   8        5.70        7.75      1.15 o
  -2   9   8        5.91        6.68      1.04 o
  -1   9   8        9.53        9.63      1.09 o
   0   9   8        2.72        2.75      0.88 o
   1   9   8        9.57       10.36      1.25 o
   2   9   8        5.86        6.61      1.63 o
  -3  10   8       19.91       20.53      1.57 o
  -2  10   8        0.09       -0.77      0.85 o
  -1  10   8       25.03       26.79      1.63 o
   0  10   8        0.30        1.58      1.47 o
   1  10   8       25.09       27.62      2.99 o
   2  10   8        0.06       -0.97      0.97 o
   1   0   9       14.40       13.20      0.88 o
   2   0   9        8.47        5.66      0.75 o
   3   0   9      163.95      150.54      3.92 o
   4   0   9        8.45        8.45      1.24 o
   5   0   9       28.97       26.78      1.95 o
   6   0   9        0.23        0.16      0.91 o
   7   0   9        3.27        1.06      1.14 o
   8   0   9        0.83       -0.95      0.95 o
  -8   1   9        8.69        9.41      1.79 o
  -7   1   9        8.25        8.80      1.61 o
  -6   1   9       78.73       83.31      5.42 o
  -5   1   9        9.69        8.92      1.39 o
  -4   1   9      274.43      267.24      8.67 o
  -3   1   9        8.65        8.39      1.45 o
  -2   1   9      198.59      198.77      6.64 o
  -1   1   9        6.34        7.30      0.91 o
   0   1   9       13.05       11.38      0.86 o
   1   1   9        6.18        5.70      0.68 o
   2   1   9      207.61      208.52      5.33 o
   3   1   9        7.79        7.27      1.22 o
   4   1   9      280.00      267.36      8.60 o
   5   1   9        9.16        7.06      1.30 o
   6   1   9       79.99       79.65      4.42 o
   7   1   9        8.19        8.89      1.29 o
   8   1   9        8.98        9.70      1.64 o
  -8   2   9        0.27       -0.35      1.32 o
  -7   2   9        5.78        5.43      2.78 o
  -6   2   9        8.10        8.44      1.44 o
  -5   2   9       79.39       82.91      3.58 o
  -4   2   9       91.49       87.04      3.61 o
  -3   2   9      115.98      111.36      4.19 o
  -2   2   9       84.80       76.92      3.11 o
  -1   2   9      187.66      195.19      4.74 o
   0   2   9        9.24        8.76      0.66 o
   1   2   9      188.43      198.04      6.49 o
   2   2   9       83.70       74.42      2.39 o
   3   2   9      115.56      114.65      3.05 o
   4   2   9       90.05       85.54      4.36 o
   5   2   9       78.46       78.70      3.46 o
   6   2   9        7.72        7.69      1.47 o
   7   2   9        5.57        3.18      1.85 o
   8   2   9        0.29        1.41      1.94 o
  -8   3   9        2.34       -0.27      1.05 o
  -7   3   9        1.18       -0.17      1.24 o
  -6   3   9        2.98        3.61      1.60 o
  -5   3   9      120.41      116.14      4.56 o
  -4   3   9       12.76       13.24      1.51 o
  -3   3   9      497.54      469.52     14.27 o
  -2   3   9      116.69      113.30      4.27 o
  -1   3   9      311.32      297.56      8.09 o
   0   3   9      183.71      200.03      7.33 o
   1   3   9      311.19      299.09      9.40 o
   2   3   9      114.93      117.88      3.20 o
   3   3   9      498.10      465.49     11.01 o
   4   3   9       12.29       13.42      2.10 o
   5   3   9      120.66      112.26      4.48 o
   6   3   9        3.22        0.06      1.49 o
   7   3   9        1.11        2.19      1.69 o
   8   3   9        2.42       -1.13      1.77 o
  -7   4   9       10.70       11.04      1.34 o
  -6   4   9        0.57        0.66      0.90 o
  -5   4   9       45.64       49.40      2.78 o
  -4   4   9       10.19        8.93      1.40 o
  -3   4   9      127.69      125.79      8.66 o
  -2   4   9       68.85       65.45      3.01 o
  -1   4   9       77.51       78.76      1.87 o
   0   4   9       42.46       49.71      1.85 o
   1   4   9       77.65       82.75      2.10 o
   2   4   9       69.84       70.90      3.72 o
   3   4   9      128.56      132.47      4.88 o
   6   4   9        0.50       -1.33      1.33 o
   7   4   9       10.95        9.43      2.21 o
  -7   5   9       29.66       29.48      2.25 o
  -6   5   9        3.21        2.82      1.65 o
  -5   5   9       38.47       42.03      2.06 o
  -4   5   9       44.95       40.77      1.88 o
  -3   5   9       49.54       49.08      2.32 o
  -2   5   9       84.19       82.64      2.67 o
  -1   5   9       45.44       48.05      1.61 o
   0   5   9        1.93        0.97      0.41 o
   1   5   9       41.97       43.54      1.42 o
   2   5   9       79.78       76.94      2.77 o
   3   5   9       45.31       45.50      2.49 o
   6   5   9        3.34        3.24      1.71 o
   7   5   9       29.35       33.94      3.32 o
  -7   6   9        1.62        1.19      1.23 o
  -6   6   9        4.29        2.95      1.06 o
  -5   6   9        1.86        1.47      0.95 o
  -4   6   9       44.36       42.79      2.04 o
  -3   6   9       10.16        9.43      1.09 o
  -2   6   9       97.58      102.24      3.22 o
  -1   6   9       34.46       34.08      1.63 o
   0   6   9        2.34        1.66      0.73 o
   1   6   9       34.59       33.32      2.02 o
   2   6   9       96.90      101.63      3.42 o
   3   6   9       10.23        8.93      1.27 o
   6   6   9        4.12        5.03      1.80 o
  -6   7   9       22.20       25.45      1.82 o
  -5   7   9        5.98        4.28      1.09 o
  -4   7   9       26.73       31.01      1.77 o
  -3   7   9       31.99       35.64      1.83 o
  -2   7   9       51.42       49.97      2.11 o
  -1   7   9      115.57      116.28      5.11 o
   0   7   9      116.32      109.72      4.48 o
   1   7   9      115.55      117.35      3.49 o
   2   7   9       50.49       44.92      2.99 o
  -5   8   9        2.94        0.47      1.00 o
  -4   8   9        5.22        5.30      1.16 o
  -3   8   9       11.87       12.20      1.28 o
  -2   8   9        8.28        5.31      1.02 o
  -1   8   9       20.60       21.91      1.43 o
   0   8   9        8.00        6.04      1.00 o
   1   8   9       20.59       20.79      1.64 o
   2   8   9        8.30       10.73      1.71 o
  -4   9   9       13.39       15.88      1.51 o
  -3   9   9       15.78       22.78      2.35 o
  -2   9   9       19.38       21.18      1.54 o
  -1   9   9       10.80       13.67      1.53 o
   0   9   9       16.59       17.20      1.89 o
   1   9   9       11.18       10.55      2.09 o
   2   9   9       19.33       20.24      1.67 o
  -2  10   9        2.17        3.99      1.13 o
  -1  10   9        0.28        1.51      1.00 o
   0  10   9        4.07        6.46      1.31 o
   1  10   9        0.27        0.59      1.08 o
   2  10   9        2.20        1.19      1.60 o
   0   0  10      789.33      703.60     23.51 o
   1   0  10        1.11       -0.28      0.91 o
   2   0  10      635.03      623.41     14.97 o
   3   0  10       10.00        9.02      1.24 o
   4   0  10      422.71      410.15     15.63 o
   5   0  10       41.20       39.82      2.44 o
   6   0  10      157.20      152.58      8.77 o
   7   0  10        3.46        2.88      1.38 o
   8   0  10       19.21       23.14      2.27 o
  -8   1  10        0.42       -0.54      1.36 o
  -7   1  10        1.49       -0.31      1.16 o
  -6   1  10        0.69        0.05      1.18 o
  -5   1  10       15.11       14.13      1.63 o
  -4   1  10        6.50        7.28      1.34 o
  -3   1  10       44.10       44.36      4.01 o
  -2   1  10       73.53       75.56      2.97 o
  -1   1  10       89.68      104.00      2.99 o
   0   1  10        3.10        5.22      0.62 o
   1   1  10       88.86       97.33      4.02 o
   2   1  10       74.17       74.69      2.45 o
   3   1  10       43.26       39.30      2.20 o
   4   1  10        6.93        8.37      2.10 o
   5   1  10       14.99       12.32      1.49 o
   6   1  10        0.73        1.47      1.16 o
   7   1  10        1.62        1.19      1.24 o
   8   1  10        0.34        0.45      1.25 o
  -8   2  10        2.48        1.25      2.60 o
  -7   2  10       26.81       28.58      3.60 o
  -6   2  10       15.20       11.73      1.69 o
  -5   2  10       37.17       31.59      2.26 o
  -4   2  10       82.01       76.54      3.39 o
  -3   2  10       51.50       43.26      2.50 o
  -2   2  10      343.88      307.51      9.80 o
  -1   2  10       46.17       47.08      2.53 o
   0   2  10      599.93      616.75     20.01 o
   1   2  10       52.69       52.95      1.89 o
   2   2  10      344.24      313.01      7.83 o
   3   2  10       56.85       54.29      1.70 o
   4   2  10       81.67       72.89      3.23 o
   5   2  10       36.48       31.76      3.64 o
   6   2  10       14.92       16.19      1.73 o
   7   2  10       26.22       28.48      2.50 o
   8   2  10        2.44        2.25      1.43 o
  -7   3  10        0.92        0.23      1.31 o
  -6   3  10       14.15       12.45      1.71 o
  -5   3  10        5.21        4.05      1.32 o
  -4   3  10       44.97       43.70      2.54 o
  -3   3  10        2.78        1.07      1.05 o
  -2   3  10       90.15       87.21      3.72 o
  -1   3  10        7.95        8.49      0.71 o
   0   3  10       10.51       11.48      0.81 o
   1   3  10        8.03        7.94      0.68 o
   2   3  10       89.18       93.91      2.36 o
   3   3  10        2.51        1.20      0.71 o
   4   3  10       44.61       41.22      2.33 o
   5   3  10        5.03        3.84      1.55 o
   6   3  10       14.10       12.59      2.13 o
   7   3  10        0.86        3.13      1.91 o
  -7   4  10       14.65       14.05      1.51 o
  -6   4  10        5.90        5.89      1.14 o
  -5   4  10       82.48       88.03      9.57 o
  -4   4  10        5.51        6.29      2.03 o
  -3   4  10      267.41      256.13      8.50 o
  -2   4  10      145.31      154.44      4.56 o
  -1   4  10      359.61      365.03      6.94 o
   0   4  10      469.87      532.43     15.08 o
   1   4  10      354.41      361.12      7.65 o
   2   4  10      146.20      157.61      5.10 o
   3   4  10      263.61      259.70     17.00 o
   4   4  10        5.80        4.56      1.47 o
   7   4  10       15.07       13.14      2.52 o
  -7   5  10        6.43        8.43      1.36 o
  -6   5  10       36.14       40.02      2.15 o
  -5   5  10       45.00       48.42      2.25 o
  -4   5  10       57.39       56.88      2.32 o
  -3   5  10       48.69       51.35      2.15 o
  -2   5  10       66.40       68.02      2.46 o
  -1   5  10      102.84      104.60      3.24 o
   0   5  10       33.24       35.71      2.61 o
   1   5  10      102.47      106.28      3.00 o
   2   5  10       65.17       67.09      2.48 o
   3   5  10       48.45       50.70      3.21 o
  -6   6  10       24.94       24.09      1.75 o
  -5   6  10       13.56       12.03      1.67 o
  -4   6  10      106.75      108.55      3.57 o
  -3   6  10       32.07       32.19      1.77 o
  -2   6  10       80.42       78.80      2.76 o
  -1   6  10        1.94        0.00      1.04 o
   0   6  10       32.83       31.78      1.59 o
   1   6  10        2.48        0.90      0.94 o
   2   6  10       80.35       78.98      2.85 o
   3   6  10       32.80       29.32      2.60 o
  -5   7  10        1.20        1.30      1.01 o
  -4   7  10        8.18        6.95      1.16 o
  -3   7  10        0.28       -0.81      0.81 o
  -2   7  10        5.49        5.46      1.00 o
  -1   7  10        0.54        0.39      0.78 o
   0   7  10       15.62       14.58      1.20 o
   1   7  10        0.55       -0.72      0.72 o
   2   7  10        5.26        2.52      1.19 o
  -5   8  10        6.22        6.02      1.24 o
  -4   8  10       16.80       17.59      1.73 o
  -3   8  10       21.98       25.21      1.73 o
  -2   8  10       21.45       22.04      1.52 o
  -1   8  10        7.33        8.17      1.11 o
   0   8  10       11.48       11.89      1.20 o
   1   8  10        7.61        7.20      1.24 o
   2   8  10       22.01       22.21      2.13 o
  -3   9  10        1.99        2.55      1.10 o
  -2   9  10        2.80        3.44      1.27 o
  -1   9  10        0.60        1.21      0.95 o
   0   9  10        0.91       -0.07      0.89 o
   1   9  10        0.62        0.34      1.05 o
   2   9  10        2.78        3.32      1.88 o
  -1  10  10       54.33       61.34      2.93 o
   0  10  10        0.42        0.69      1.78 o
   1  10  10       54.09       64.39      4.56 o
   1   0  11        3.79        3.33      0.66 o
   2   0  11        0.28       -0.30      0.70 o
   3   0  11        6.46        6.36      1.22 o
   4   0  11       19.57       17.88      1.69 o
   5   0  11        1.96        0.15      1.12 o
   6   0  11       11.57       12.31      1.72 o
   7   0  11        0.00       -0.88      1.22 o
  -7   1  11        2.77        2.11      1.69 o
  -6   1  11       50.18       51.78      2.98 o
  -5   1  11       70.47       70.48      3.39 o
  -4   1  11      324.06      314.86     10.04 o
  -3   1  11      243.74      227.28      7.60 o
  -2   1  11      643.93      632.49     15.21 o
  -1   1  11       96.21       89.74      2.83 o
   0   1  11      633.17      598.41     13.05 o
   1   1  11       96.20       88.53      3.10 o
   2   1  11      639.37      630.07     15.24 o
   3   1  11      243.41      226.78      7.52 o
   4   1  11      320.90      302.15      9.94 o
   5   1  11       69.84       68.53      3.31 o
   6   1  11       49.76       47.67      2.92 o
   7   1  11        2.55        5.01      1.91 o
  -7   2  11       25.14       26.68      5.12 o
  -6   2  11        3.94        3.02      2.41 o
  -5   2  11       81.31       83.81      3.78 o
  -4   2  11       10.43        8.36      1.45 o
  -3   2  11       60.82       57.23      2.84 o
  -2   2  11       19.02       13.88      3.14 o
  -1   2  11       94.03       93.75      2.84 o
   0   2  11        6.86        7.66      0.78 o
   1   2  11       94.36       87.51      2.83 o
   2   2  11       18.79       15.57      1.16 o
   3   2  11       60.05       57.96      2.74 o
   4   2  11       10.32        6.91      1.26 o
   5   2  11       80.38       78.49      3.63 o
   6   2  11        3.75        8.02      1.91 o
   7   2  11       25.05       24.12      2.88 o
  -7   3  11        8.45       12.11      3.39 o
  -6   3  11        4.96        5.17      1.91 o
  -5   3  11       43.59       45.13      2.74 o
  -4   3  11       27.50       30.04      2.17 o
  -3   3  11      322.68      311.38     10.22 o
  -2   3  11      197.69      183.90      6.63 o
  -1   3  11     1116.77     1183.26     32.67 o
   0   3  11      563.15      566.37     16.82 o
   1   3  11     1118.89     1192.65     27.94 o
   2   3  11      197.54      194.68      4.36 o
   3   3  11      322.90      321.54     15.71 o
   4   3  11       26.95       27.14      1.96 o
   5   3  11       42.37       41.52      3.29 o
   6   3  11        4.87        2.96      1.69 o
   7   3  11        8.08        9.02      2.19 o
  -7   4  11        7.33       10.58      1.42 o
  -6   4  11        0.72       -0.25      1.26 o
  -5   4  11        7.64       10.85      3.03 o
  -4   4  11       42.63       39.35      2.49 o
  -3   4  11        0.63        1.81      2.39 o
  -2   4  11      121.87      126.30      3.93 o
  -1   4  11       73.78       78.01      2.23 o
   0   4  11       59.68       64.18      3.20 o
   1   4  11       73.22       77.55      2.94 o
   2   4  11      123.41      125.22      4.27 o
   3   4  11        0.76        0.47      1.24 o
   4   4  11       43.38       45.45      3.15 o
   5   4  11        7.85        7.27      1.77 o
   6   4  11        0.80       -0.39      1.55 o
   7   4  11        7.30        9.46      2.27 o
  -6   5  11        2.30        4.20      1.18 o
  -5   5  11       44.79       48.46      2.31 o
  -4   5  11        2.10       -0.33      0.86 o
  -3   5  11       68.24       64.89      2.53 o
  -2   5  11       11.45       12.87      1.21 o
  -1   5  11       78.43       73.63      2.64 o
   0   5  11        1.00        0.83      0.73 o
   1   5  11       78.77       75.45      2.57 o
   2   5  11       12.99       13.61      0.95 o
   3   5  11       68.76       65.75      3.84 o
   4   5  11        2.13        2.21      1.47 o
   5   5  11       45.35       49.37      3.73 o
   6   5  11        2.08        2.19      1.66 o
  -6   6  11        0.85        1.14      1.09 o
  -5   6  11        5.75        4.44      1.15 o
  -4   6  11       11.99        9.93      1.28 o
  -3   6  11       34.21       33.68      1.86 o
  -2   6  11       32.80       31.49      1.73 o
  -1   6  11       34.39       39.21      1.86 o
   0   6  11       19.84       21.51      1.36 o
   1   6  11       34.47       39.19      1.84 o
   2   6  11       33.12       32.22      2.41 o
   3   6  11       34.22       35.18      2.82 o
   4   6  11       12.26       12.95      1.96 o
   5   6  11        5.68        4.79      1.69 o
  -5   7  11        1.35        0.57      1.02 o
  -4   7  11       44.54       50.66      2.58 o
  -3   7  11       12.58       12.59      1.36 o
  -2   7  11      105.90      108.27      5.37 o
  -1   7  11       18.13       17.20      1.41 o
   0   7  11      139.31      148.47      4.39 o
   1   7  11       18.08       16.20      1.63 o
  -4   8  11        2.04        1.98      1.11 o
  -3   8  11        3.81        5.41      1.18 o
  -2   8  11        6.79        5.59      1.09 o
  -1   8  11        2.21        1.06      0.95 o
   0   8  11        7.75        5.89      1.09 o
   1   8  11        2.09        1.64      1.05 o
   2   8  11        6.80        7.03      2.05 o
  -3   9  11        6.48        4.75      1.42 o
  -2   9  11       39.13       43.89      2.30 o
  -1   9  11       19.28       28.26      2.33 o
   0   9  11       76.56       91.38      3.27 o
   1   9  11       19.60       23.03      2.16 o
   2   9  11       39.21       47.13      3.96 o
   0   0  12      618.78      592.08     34.09 o
   1   0  12       17.72       17.67      1.86 o
   2   0  12      320.08      309.45      7.95 o
   3   0  12        4.95        3.37      1.09 o
   4   0  12       69.56       67.29      3.47 o
   5   0  12        8.44        5.89      1.76 o
   6   0  12       23.21       22.04      2.09 o
   7   0  12        1.58        1.72      1.59 o
  -7   1  12        1.79        0.82      1.44 o
  -6   1  12       11.03       15.21      1.88 o
  -5   1  12        4.04        5.42      1.41 o
  -4   1  12       37.01       31.26      2.61 o
  -3   1  12       53.64       47.61      4.09 o
  -2   1  12      149.96      138.87      4.02 o
  -1   1  12       37.41       33.88      1.48 o
   0   1  12      189.38      201.12      7.32 o
   1   1  12       36.56       30.66      2.08 o
   2   1  12      148.39      135.85      4.03 o
   3   1  12       52.95       52.96      6.02 o
   4   1  12       36.15       31.91      2.23 o
   5   1  12        4.11        2.56      1.36 o
   6   1  12       11.08        9.41      3.28 o
   7   1  12        1.80        1.55      1.77 o
  -7   2  12       13.25       13.06      1.99 o
  -6   2  12       12.02       10.45      1.78 o
  -5   2  12       23.74       23.82      2.17 o
  -4   2  12       37.61       35.18      3.43 o
  -3   2  12       69.68       73.31      3.42 o
  -2   2  12       95.60       89.93      3.87 o
  -1   2  12      148.91      155.56      4.70 o
   0   2  12      166.88      151.70      4.20 o
   1   2  12      147.13      147.36      3.82 o
   2   2  12       95.66       97.35      3.10 o
   3   2  12       67.55       73.24      3.29 o
   4   2  12       39.84       38.00      2.37 o
   5   2  12       23.10       26.22      2.05 o
   6   2  12       12.89        9.38      2.13 o
   7   2  12       13.04       15.43      2.38 o
  -7   3  12        7.85        9.22      1.91 o
  -6   3  12        7.98        8.25      1.71 o
  -5   3  12        1.78        4.05      1.44 o
  -4   3  12       67.62       68.65      3.38 o
  -3   3  12       67.74       66.67      3.28 o
  -2   3  12      116.84      119.79      6.93 o
  -1   3  12      110.79      119.30      3.14 o
   0   3  12       34.36       39.84      1.67 o
   1   3  12      112.00      117.39      3.17 o
   2   3  12      115.81      119.47      3.01 o
   3   3  12       68.72       68.84      5.01 o
   4   3  12       66.93       65.11      4.23 o
   5   3  12        2.01        2.27      1.55 o
   6   3  12        7.83        6.20      1.94 o
   7   3  12        7.88       10.43      2.30 o
  -6   4  12        7.49        6.55      1.63 o
  -5   4  12       22.77       21.22      2.14 o
  -4   4  12        5.51        6.11      1.47 o
  -3   4  12       58.60       57.96      7.58 o
  -2   4  12       81.09       88.92      3.96 o
  -1   4  12      125.40      129.36      4.98 o
   0   4  12      185.27      197.82      6.70 o
   1   4  12      122.34      126.45      3.20 o
   2   4  12       80.69       91.46      2.83 o
   3   4  12       54.84       53.66      3.60 o
   4   4  12        5.63        5.12      1.66 o
   5   4  12       21.03       19.47      2.41 o
   6   4  12        7.70        6.11      2.02 o
  -6   5  12       13.71       13.99      1.51 o
  -5   5  12        7.36        7.55      1.23 o
  -4   5  12        6.95        7.79      1.21 o
  -3   5  12       13.35       13.32      1.27 o
  -2   5  12       21.20       21.47      1.50 o
  -1   5  12       35.75       36.41      1.85 o
   0   5  12       69.02       63.23      2.41 o
   1   5  12       35.93       35.32      1.76 o
   2   5  12       21.75       23.46      1.63 o
   3   5  12       13.43       13.30      1.88 o
   4   5  12        6.90       10.46      1.85 o
   5   5  12        7.25        4.59      1.85 o
   6   5  12       13.70        7.47      2.02 o
  -5   6  12       16.54       18.09      1.62 o
  -4   6  12       27.98       30.97      1.90 o
  -3   6  12       27.81       29.45      1.81 o
  -2   6  12       62.63       65.60      2.60 o
  -1   6  12       25.59       24.09      1.57 o
   0   6  12       96.81      105.34      3.40 o
   1   6  12       25.46       21.81      1.99 o
   4   6  12       28.73       29.87      2.77 o
   5   6  12       16.08       17.84      2.41 o
  -4   7  12       10.68       12.09      2.75 o
  -3   7  12        2.10        1.82      1.57 o
  -2   7  12       22.55       26.40      2.58 o
  -1   7  12       32.39       35.05      2.45 o
   0   7  12       34.11       32.89      1.78 o
   1   7  12       32.37       33.09      3.05 o
  -3   8  12        6.25        9.01      1.33 o
  -2   8  12       32.37       29.73      1.85 o
  -1   8  12        4.71        3.93      1.10 o
   0   8  12       35.88       32.33      1.86 o
   1   8  12        4.52        5.28      1.07 o
   2   8  12       32.50       29.82      3.32 o
  -1   9  12       13.14       15.63      1.61 o
   0   9  12        2.71        5.59      1.26 o
   1   9  12       13.29       12.78      2.68 o
   1   0  13       39.69       34.40      1.96 o
   2   0  13        0.70        0.80      0.80 o
   3   0  13        7.70        5.34      1.31 o
   4   0  13        0.58        0.12      1.12 o
   5   0  13        0.59       -0.77      1.24 o
   6   0  13       11.93       11.52      3.55 o
   7   0  13        4.08        3.76      2.02 o
  -7   1  13        4.66        5.21      1.68 o
  -6   1  13       21.11       23.73      2.30 o
  -5   1  13       16.20       17.63      2.02 o
  -4   1  13       27.33       25.11      2.12 o
  -3   1  13       37.26       34.03      2.33 o
  -2   1  13       22.94       21.31      1.41 o
  -1   1  13       20.79       19.78      1.19 o
   0   1  13       43.15       41.31      1.65 o
   1   1  13       19.29       18.23      1.18 o
   2   1  13       22.62       22.50      1.45 o
   3   1  13       35.59       34.10      2.23 o
   4   1  13       25.56       22.98      2.00 o
   5   1  13       15.76       18.80      1.93 o
   6   1  13       20.49       19.39      2.68 o
   7   1  13        4.57        1.94      1.88 o
  -6   2  13        9.59       11.27      1.84 o
  -5   2  13       15.78       14.71      2.06 o
  -4   2  13        5.99        4.44      1.89 o
  -3   2  13        8.14        7.27      1.52 o
  -2   2  13       13.98       11.45      1.34 o
  -1   2  13      165.26      165.72      4.22 o
   0   2  13        4.14        4.13      0.86 o
   1   2  13      164.29      163.07      4.32 o
   2   2  13       14.32       14.58      1.28 o
   3   2  13        7.80        9.49      1.44 o
   4   2  13        6.30        6.97      1.76 o
   5   2  13       16.03       14.16      2.27 o
   6   2  13        9.49        5.75      2.02 o
  -6   3  13       18.61       18.31      2.14 o
  -5   3  13       12.64       13.52      2.14 o
  -4   3  13        9.41        7.02      1.57 o
  -3   3  13       76.69       77.33      3.71 o
  -2   3  13       25.04       23.62      1.64 o
  -1   3  13      326.24      342.81     10.59 o
   0   3  13       44.44       41.70      2.18 o
   1   3  13      328.33      340.01      7.68 o
   2   3  13       25.47       23.20      1.17 o
   3   3  13       79.35       81.60      4.65 o
   4   3  13        9.04        8.77      1.88 o
   5   3  13       13.71        8.74      2.05 o
   6   3  13       18.18       13.86      2.46 o
  -6   4  13        2.97        3.42      2.79 o
  -5   4  13       19.81       17.09      3.58 o
  -4   4  13       13.36       15.30      4.90 o
  -3   4  13       39.62       41.05      2.73 o
  -2   4  13       12.03       11.04      1.70 o
  -1   4  13       57.53       49.23      2.87 o
   0   4  13       80.81       79.88      2.80 o
   1   4  13       57.07       53.64      2.49 o
   2   4  13       12.07       14.98      1.46 o
   3   4  13       38.67       44.23      3.26 o
   4   4  13       13.79       10.73      1.99 o
   5   4  13       19.29       18.15      2.46 o
   6   4  13        3.13        3.04      1.80 o
  -5   5  13       14.43       14.87      1.62 o
  -4   5  13       34.71       34.59      1.99 o
  -3   5  13       31.52       32.15      2.87 o
  -2   5  13       99.04       97.32      3.33 o
  -1   5  13       14.40       15.81      1.38 o
   0   5  13      162.50      160.51      4.63 o
   1   5  13       16.14       17.50      1.33 o
   2   5  13       99.45       98.61      5.95 o
   3   5  13       33.35       37.73      3.01 o
   4   5  13       34.83       36.07      3.18 o
   5   5  13       14.61       13.08      2.19 o
  -5   6  13        2.31        1.46      1.41 o
  -4   6  13       15.50       17.04      1.60 o
  -3   6  13        6.49        5.93      1.17 o
  -2   6  13       24.17       24.88      1.72 o
  -1   6  13        6.15        6.11      1.12 o
   0   6  13       38.44       39.03      1.96 o
   1   6  13        6.08        4.69      1.14 o
  -4   7  13       15.77       16.14      1.61 o
  -3   7  13        2.82        3.74      1.09 o
  -2   7  13       39.12       44.66      2.26 o
  -1   7  13        2.35        3.12      1.07 o
   0   7  13       47.11       50.16      2.60 o
   1   7  13        2.32        1.38      0.95 o
   2   7  13       39.07       39.55      3.98 o
  -2   8  13        0.06       -0.43      0.98 o
  -1   8  13        5.27        8.42      1.30 o
   0   8  13        0.08        0.10      0.98 o
   1   8  13        5.17        6.23      1.56 o
   2   8  13        0.07       -0.41      1.83 o
   0   0  14       58.75       55.77      2.84 o
   1   0  14       23.83       20.32      2.15 o
   2   0  14       91.01       81.65      4.99 o
   3   0  14       38.78       33.18      3.49 o
   4   0  14       56.28       49.67      3.21 o
   5   0  14        3.54       -0.06      1.41 o
   6   0  14       11.71       11.64      1.97 o
  -6   1  14       15.31       12.29      3.10 o
  -5   1  14       12.60       12.42      1.89 o
  -4   1  14       45.13       45.98      2.91 o
  -3   1  14        1.96       -1.35      2.07 o
  -2   1  14       16.73       17.32      1.22 o
  -1   1  14       52.23       50.31      1.95 o
   0   1  14        0.01        0.94      0.76 o
   1   1  14       52.23       50.62      2.00 o
   2   1  14       16.80       16.74      1.35 o
   3   1  14        1.80        1.61      1.20 o
   4   1  14       45.24       46.20      2.85 o
   5   1  14       12.38       12.29      1.85 o
   6   1  14       15.48       20.11      2.74 o
  -6   2  14       10.08       11.06      1.98 o
  -5   2  14       65.69       67.00      3.69 o
  -4   2  14       58.39       63.63      3.46 o
  -3   2  14      197.49      186.91      7.03 o
  -2   2  14      135.25      133.95      4.38 o
  -1   2  14      149.33      157.32      5.82 o
   0   2  14      190.01      188.75      4.79 o
   1   2  14      145.34      146.14      3.94 o
   2   2  14      135.94      138.73      4.22 o
   3   2  14      193.14      201.52      6.93 o
   4   2  14       59.35       60.08      4.26 o
   5   2  14       64.95       65.61      4.54 o
   6   2  14       10.32        9.68      2.32 o
  -6   3  14        5.34        3.88      1.74 o
  -5   3  14        2.81        2.98      1.57 o
  -4   3  14       20.86       20.35      2.57 o
  -3   3  14        9.87       14.83      2.88 o
  -2   3  14       25.68       21.17      4.52 o
  -1   3  14       14.87       15.73      1.44 o
   0   3  14        1.36        1.73      0.81 o
   1   3  14       14.96       15.50      1.34 o
   2   3  14       26.07       27.53      1.92 o
   3   3  14        9.92       18.28      2.35 o
   4   3  14       21.02       16.32      2.35 o
   5   3  14        2.67        3.37      1.74 o
   6   3  14        5.47        4.23      1.99 o
  -5   4  14       54.17       61.39      3.62 o
  -4   4  14        5.45        5.14      1.64 o
  -3   4  14      129.55      130.64      5.44 o
  -2   4  14       27.28       25.52      2.29 o
  -1   4  14      202.23      201.92      7.28 o
   0   4  14        0.30        1.43      0.95 o
   1   4  14      202.33      199.64      5.53 o
   2   4  14       26.61       29.45      2.10 o
   3   4  14      128.87      138.61      6.92 o
   4   4  14        5.22        2.35      1.66 o
   5   4  14       53.21       58.11      4.29 o
  -5   5  14        8.41        8.80      2.34 o
  -4   5  14        1.76        2.34      1.30 o
  -3   5  14       14.64       13.58      1.43 o
  -2   5  14        4.20        6.28      1.15 o
  -1   5  14       14.03       14.90      1.39 o
   0   5  14        0.75       -0.53      0.86 o
   1   5  14       14.16       17.59      1.35 o
   2   5  14        4.07        2.91      1.39 o
   4   5  14        1.81        1.38      1.69 o
   5   5  14        8.33       10.73      2.16 o
  -4   6  14       36.04       39.27      3.36 o
  -3   6  14       15.02       15.87      1.54 o
  -2   6  14       49.20       49.36      2.40 o
  -1   6  14       61.88       61.19      3.94 o
   0   6  14       49.20       50.64      2.32 o
   1   6  14       61.84       57.29      3.33 o
   2   6  14       50.14       48.57      4.54 o
  -3   7  14        1.45        0.52      1.23 o
  -2   7  14        8.03       10.54      2.33 o
  -1   7  14        0.99        1.05      1.06 o
   0   7  14       10.25       11.21      1.41 o
   1   7  14        0.99        1.08      1.37 o
   2   7  14        7.81        8.96      2.54 o
  -1   8  14        3.24        2.82      1.40 o
   0   8  14       25.24       23.53      1.77 o
   1   8  14        2.99        3.54      2.13 o
   1   0  15      143.73      131.20      3.62 o
   2   0  15       47.11       50.06      2.94 o
   3   0  15       45.67       42.44      5.05 o
   4   0  15       25.09       29.50      2.41 o
   5   0  15        2.39        0.49      1.65 o
  -5   1  15        2.78        3.16      4.04 o
  -4   1  15       76.94       82.87      4.01 o
  -3   1  15        4.45        6.61      1.56 o
  -2   1  15       82.54       84.53      2.67 o
  -1   1  15       89.35       88.33      3.89 o
   0   1  15       82.74       83.31      3.12 o
   1   1  15       88.99       87.97      2.78 o
   2   1  15       80.40       76.75      2.65 o
   3   1  15        4.14        2.82      1.33 o
   4   1  15       75.50       76.09      3.84 o
   5   1  15        2.72        4.29      2.10 o
  -5   2  15        8.21       11.65      1.97 o
  -4   2  15        0.54       -1.24      1.24 o
  -3   2  15       30.14       27.42      2.32 o
  -2   2  15        0.39       -0.97      0.97 o
  -1   2  15       18.24       21.45      1.36 o
   0   2  15        3.11        3.75      0.91 o
   1   2  15       17.99       16.94      1.54 o
   2   2  15        0.45        0.50      0.86 o
   3   2  15       30.17       30.65      2.90 o
   4   2  15        0.46       -0.44      1.49 o
   5   2  15        8.53        5.37      2.05 o
  -5   3  15       41.04       46.85      3.12 o
  -4   3  15        4.45        1.42      1.43 o
  -3   3  15       83.83       87.44      5.49 o
  -2   3  15        2.34        3.46      1.46 o
  -1   3  15       44.32       45.05      2.89 o
   0   3  15       29.29       28.80      2.31 o
   1   3  15       44.45       48.67      2.39 o
   2   3  15        2.18        5.17      1.11 o
   3   3  15       84.27       80.91      5.03 o
   4   3  15        4.38        2.49      1.85 o
   5   3  15       41.15       38.50      3.71 o
  -5   4  15        3.06        0.64      1.99 o
  -4   4  15       14.95       14.57      4.16 o
  -3   4  15        1.23        2.85      1.55 o
  -2   4  15       32.82       35.12      3.55 o
  -1   4  15        1.88        2.69      1.59 o
   0   4  15       35.36       39.72      2.02 o
   1   4  15        1.91        0.86      1.04 o
   2   4  15       32.84       33.18      2.70 o
   3   4  15        1.35        2.07      1.66 o
   4   4  15       15.15       12.70      2.27 o
   5   4  15        3.23       -0.06      1.77 o
  -4   5  15       40.48       44.40      2.41 o
  -3   5  15       49.02       46.13      2.38 o
  -2   5  15       46.81       52.79      2.48 o
  -1   5  15       40.36       39.21      2.15 o
   0   5  15       33.52       33.32      2.15 o
   1   5  15       40.72       42.74      2.89 o
   2   5  15       46.60       50.26      4.70 o
  -3   6  15        1.16        2.97      1.22 o
  -2   6  15       17.99       16.02      1.59 o
  -1   6  15        3.26        2.74      1.10 o
   0   6  15       18.66       18.40      1.56 o
   1   6  15        3.18        2.65      1.51 o
   2   6  15       17.98       14.72      3.01 o
  -1   7  15       11.04       10.68      1.44 o
   0   7  15       42.60       41.43      2.24 o
   1   7  15       11.04       12.63      1.95 o
   0   0  16       22.02       25.74      2.23 o
   1   0  16        1.61        1.10      1.01 o
   2   0  16       31.04       33.23      3.35 o
   3   0  16       28.11       26.12      3.60 o
   4   0  16       26.62       30.75      2.59 o
   5   0  16       28.99       27.72      2.65 o
  -5   1  16       16.81       17.64      2.29 o
  -4   1  16       14.83       17.56      2.18 o
  -3   1  16        8.24        8.19      1.43 o
  -2   1  16       13.01       14.50      1.59 o
  -1   1  16       27.31       28.70      1.62 o
   0   1  16       28.63       28.37      1.63 o
   1   1  16       27.64       30.62      1.74 o
   2   1  16       12.92       12.41      1.26 o
   3   1  16        8.41        9.89      2.24 o
   4   1  16       15.05       15.93      2.63 o
   5   1  16       16.68       15.16      2.74 o
  -5   2  16       33.06       29.18      3.37 o
  -4   2  16        6.71        5.49      1.68 o
  -3   2  16       85.66       83.95      4.19 o
  -2   2  16       10.74       10.61      1.80 o
  -1   2  16       65.60       72.34      3.71 o
   0   2  16        7.75        9.70      1.15 o
   1   2  16       67.16       73.33      6.77 o
   2   2  16       11.04       12.04      1.39 o
   3   2  16       87.29       88.76      5.37 o
   4   2  16        6.59        2.66      1.85 o
  -4   3  16        0.60        0.68      1.56 o
  -3   3  16        6.45        6.49      1.71 o
  -2   3  16        5.66        3.75      1.56 o
  -1   3  16        3.64        3.25      1.49 o
   0   3  16        4.67        5.08      1.46 o
   1   3  16        3.48        2.38      1.45 o
   2   3  16        5.88        5.10      1.21 o
   3   3  16        6.25        6.28      1.96 o
   4   3  16        0.67        0.17      1.60 o
  -4   4  16        8.69        9.67      2.00 o
  -3   4  16       39.90       40.57      3.00 o
  -2   4  16       21.40       24.54      2.81 o
  -1   4  16       48.61       49.60      3.19 o
   0   4  16        3.62        3.64      1.03 o
   1   4  16       48.49       50.26      5.63 o
   2   4  16       21.71       23.43      2.35 o
   4   4  16        8.79        6.11      2.19 o
  -3   5  16        8.76        8.84      1.97 o
  -2   5  16        4.01        2.20      1.18 o
  -1   5  16        4.27        3.58      1.13 o
   0   5  16        4.25        4.12      1.11 o
   1   5  16        4.33        2.22      1.52 o
   2   5  16        4.08        2.52      2.38 o
  -2   6  16       10.18        9.76      2.60 o
  -1   6  16        7.16        7.11      1.26 o
   0   6  16       10.63       11.68      1.93 o
   1   6  16        7.08        5.95      2.05 o
   1   0  17       24.05       23.94      1.58 o
   2   0  17        0.84        0.73      1.03 o
   3   0  17       21.72       17.40      1.81 o
   4   0  17        5.13        9.16      1.90 o
  -4   1  17       25.89       24.00      2.49 o
  -3   1  17        1.18        0.89      2.60 o
  -2   1  17       74.94       73.34      3.27 o
  -1   1  17        3.16        1.75      1.05 o
   0   1  17       99.97      102.13      3.22 o
   1   1  17        3.43        4.64      1.11 o
   2   1  17       73.83       76.40      3.03 o
   3   1  17        1.33       -0.62      1.33 o
   4   1  17       25.46       26.94      3.32 o
  -4   2  17        5.16        4.01      1.73 o
  -3   2  17        2.43        1.16      1.54 o
  -2   2  17        3.39        1.53      1.46 o
  -1   2  17        7.93       10.30      2.68 o
   0   2  17        0.04        0.41      1.40 o
   1   2  17        8.02        8.61      1.62 o
   2   2  17        3.41        1.59      1.13 o
   3   2  17        2.24        3.42      1.53 o
   4   2  17        5.15        2.27      2.02 o
  -3   3  17       31.12       25.99      4.74 o
  -2   3  17        6.63        6.19      1.82 o
  -1   3  17       93.72      102.99      4.76 o
   0   3  17        7.16        6.87      5.26 o
   1   3  17       93.84       98.06      4.66 o
   2   3  17        6.54        4.21      3.25 o
   3   3  17       31.40       33.10      2.52 o
  -2   4  17        0.02       -2.59      2.79 o
  -1   4  17        8.44        6.89      1.26 o
   0   4  17        5.47        2.63      1.62 o
   1   4  17        8.55        8.64      1.87 o
   2   4  17        0.04       -1.69      2.27 o
  -1   5  17       31.88       31.19      2.01 o
   0   5  17       31.40       30.49      2.71 o
   1   5  17       31.49       30.71      2.73 o
   0   0  18      135.08      139.47      5.81 o
   1   0  18        0.18       -0.99      1.06 o
   2   0  18       80.43       78.93      3.45 o
   3   0  18        8.42        6.11      1.57 o
  -3   1  18        3.46        0.49      1.60 o
  -2   1  18        1.81       -0.16      1.52 o
  -1   1  18        6.74        5.48      1.71 o
   0   1  18        0.02        0.51      1.16 o
   1   1  18        6.70        6.32      1.37 o
   2   1  18        1.80        1.17      2.45 o
   3   1  18        3.54        1.01      2.07 o
  -2   2  18       26.00       28.31      2.69 o
  -1   2  18       27.37       27.16      2.61 o
   0   2  18       39.82       42.98      3.07 o
   1   2  18       27.49       29.43      2.59 o
   2   2  18       26.50       36.30      3.78 o
  -2   3  18        5.90        3.96      2.41 o
  -1   3  18        7.52       10.51      2.06 o
   0   3  18        0.01       -0.75      1.48 o
   1   3  18        7.72        6.14      1.81 o
   2   3  18        5.72        6.53      2.96 o
 
